# Supplementary material for: De novo synthesis of a sunscreen compound in vertebrates
Source: eLife. 2015 May 12;4:e05919. doi: 10.7554/eLife.05919 (PMC4426668; doi:10.7554/eLife.05919)
Supplement: Figure 1—source data 1. — DOI: http://dx.doi.org/10.7554/eLife.05919.004 [file elife05919s001.txt]

>E._coli_(cgl)
MDKIIISPAKYIQGNGSLDNIATYAASLGTEPLIIADEFVTGLVGDRVSQSFARENIIADFDVFCGECSQNEISRIRKKFNQRKYNVVIGIGGGKTLDTAKAVAYYQKIPVVVVPTIASTDAPTSSLAVIYTPDGQFSEYLFFPKNPDMVIMDTGVISAAPVRLLVAGMGDALSTWFEARANQASGKATMAGGASTLAALAIARLCYTTLLEDGYKAKVAVEQGVSTKAVENIIEANTYLSGIGFESSGLAAAHAIHNGMTQLEECHHCYHGEKVAFGVLVQLVLENAPQEEIETVLNFCHSVGLPTNLHMLGVKEINKDKLRAVAKAATAEGETIHNMPFVVTAQDVLCAILTAHHLGL
>R._lacunae_(DDGS)
MKETTSAIRAFIETFASDRLSDRDLDRALEVTCCSAQFKSLLVSLINSDAFSEELGREFAAAGAIEALSSCRRLRSCLNLSLANFFSLLAKLVAPFDLAAGTDWTSFTSRVLQSEFGSEKLLARLIRSQEGEFYQAFASELVETNPHAVYPTSSYRECSGHVVSSVEGHRIEAVMSSRTFTSIYVLDNSLDPEQLALRDVYAPLGRCICLVDRNVDCYFGEQLENYFKHHGIPLEKLVYRAMEVDKGINTVERMLGDFKRLGVSRNEPVLIVGGGVLTDTGGLACALYHRSTPYVMLSTSIVAGIDAGPSPRTCCDGFGYKNLFGAYHAPILSITDRAFFKTLHEGWLRHGIAEIVKMATVKNATLFGYLEQAGPRLIATRFGTIDCAQDDEIAVLSRKILGAAMQSYVEAEYDNLYETHQCRPHAYGHTWSPGFEIAAGLLHGHAVALGMGFGAYLSYRSNWIDREAFHRILRLISSFGLSIWHDILLDEDCLWAAQEKIVQKRGGNLVAPLPKGEIGKCGYLNSLTREELGRSIANYREICAEFPRLGLGIEPHCSDVGLEDPSTVFQPPVETVPREHEYEGVLF
>A._halophytica_(DDGS)
MTKTTSAVKAFIATYNNEPLTKEDLNEAVEAIIGTTPFRHLLLSLIDSDAFSPDLGEEFAEAEAIEGLAACRQLRTCLNHSLSHFFGLLAQLIAGFDENAASEWYRFSNRIHHSEIAKTKLLDCLLQSEDGKFYQELSSRLVETDPHAVYPTSSYRQSRGYVVSTEDDQTVEAVMSASTFTSIKVLENCLDPQETVLRDLYISLGRCVCLVDQNVEQYYGEQINNYFEYHEIQLDKLVYRAMEVDKGIHTVERMLGDFKRLGVSRNEPVLIVGGGVLTDTGGLACALYHRNTPYVMLSTSIVAGIDAGPSPRTCCDGFGYKNLFGAYHAPILSLTDRSFFKTLREGWLRHGIAEILKMAAVKDAELFSDLEEAGEDLITTRFGTLNSEQNDKISVLSQKILGAAMRSYVEAEYDNLYETHQCRPHAYGHTWSPGFEIEAGLLHGHAVAVGMGFSAYLSYRNNWLSHEDFHRILKLISSFGLSLWHDVLLNEETVWAAQEKMVQKRGGNLAAPMPKGEIGKCGYLNQLSREELGSAIAQYQAICAEYPRKGLGIEAHCHEVGLENPSTVGHHLPVNTSEEPEELLSTV
>D._salina_(DDGS)
MTKTTSAVQAFIATYDSDPLQQENLDHAIEEILCSTPFRHLLLSLIDSDAFSQELGEEFAEAGAIEGLSACRQLRTGLNHSLSHFFGLLAQLVLGFDQLAGSEWYTFSNRIHHSEIAKIKLLDRLLRSADGKFYEELSSRLVERDPHAVYTTSSYRKSRGYVVSTDDDQTVEAVMNASTFTSIKVLENCLDPQETVLRDLYVSLGRCVCLVDQNVERYYGEQINNYFEYHEIKLDKLVYRAMEVDKGIYTVERMLGDFKRLGVSRNEPVLIVGGGVLTDTGGLACALYHRNTPYVMLSTSIVAGIDAGPSPRTCCDGFGYKNLFGAYHAPVLSITDRSFFRTLEEGWLRHGIAEIIKMAVVKDEELFRFLEQAGEDLITTRFGTLDCDSHDHISVLSQKILGAAMRSYVEAEYDNLYETHQCRPHAYGHTWSPGFEIEAGLLHGHAVATGMGFGAYLSYRNNWIKESDFHRILKLISSFGLSLWHDVLLNKDTLWAAQEKMVQKRGGNLAAPMPKGTIGQCGYLNQLTREQLNQAIEEYQAICADYPRNGWGIDPHCHDVGLENPSTVGTHLPATPEDEELLSPV
>X._sp._PCC_7305_(DDGS)
MMKTTSAVKAFIVTCDSEILAYQNLGNAVEAICCNENFRKLLLSLINSPAFSEELGEEFATVNAIEGLSACRNLRSSLNLSLSSFFGLLKQLIASLDMVAGVEWSVFADRVHNSSLGKQRLLEFLLHSQDSDFYEKLASRLVQSDPHAIYPTSSYRESNAHVVSTDDDQTIEAVMTSKTFTSIRVVENSLDPQETTLRDVYISLGRCVCLVDQNVESYFGEQIEHYFDYHGIALDKLVYRAMEVDKGINTVERMLGDFKRLGVSRNEPVLIVGGGVLTDTGGLACALYHRNTPYVMLSTSIVAGIDAGPSPRTCCDGFGYKNLFGAYHAPILSLTDRSFFKTLREGWLRHGIAEIIKMATVKNAELFGYLEEAGAELIATRFGTLNCESGDRISLLSQKILGAALRSYVEAEYDNLYETHQCRPHAYGHTWSPGFEIEAGLLHGHAVATGMGFGAYLSYKNNWISEQDLQRILRLIGSFGLSLWHDVMLNESTLWAAQEKIVQKRGGNLVAPLPKGGIGQCGYLNALTRDELSQAIDEYRAICAEYPRNGLGIEPLCSDVGLEDPSTVGHHPVEVLKDPTLSTV
>L._sp._Heron_Island_J_(DDGS)
MANTTPAVKAFISTYDNAPFAFQNLDDAIEAVCCGESFRSLILALVNSPAFSEELGKEFEAADAIAGLSACRGLRSCLNFSLGRFFGLLAEVITAFDRAAGNEWTKFSNRVNQSNLGGSKLLDRLIRSADGSFYKDLAARLVDENPHAVYPTSSYRESEAHVVSAGDDQIIEAVMTSRTFTSIRVVENCLDPEQTVLRDMYVSHGRCVCLVDQNVETYYGEQIDKYFKHHGIHLDKLVYRAMEVDKGIRTVEKMLGDFKSLGVCRHEPVLIIGGGVIADTGGLACALYHRNTPYVMLSTSIVAGIDAGPSPRTCCDGFGYKNLFGAYHAPVLSLTDRFFFKTLREGWLRHGIIEIIKMAAIKDLELFEYMEQAGPALIETRFGTLNCEPGSEISVLSQKILGAALRSYVEAEYGNLYETHQCRPHAYGHTWSPGFEIEAGLLHGHAVAIGMGFGAYLSYRKNWITADDFHRILKLISSFGLSLWHDVMFNKETLWASQEKIVQKRGGNLAAPLPKGGVGKCGYLNSMTQEELFEAISAYRQICNDYPRKGLGIDPLCSDVGLEDPSTIGHSLMETVKAHSGTSEVLSTV
>L._sp._PCC_7375_(DDGS)
MANTPPAVKAFISAYDSEPLAYQNLDGAIEAVCCGEVFRSLILALVNSPAFSEELGKEFEAAGAIAGLSACRSLRSCLNFSISRFFGLLAEVISAFDQTAGEEWSTFANRVHQSNLGGSKLLERLLRSADRNFYQNLAANLVDENPHAVYPTSSYRESQASVVSTDDDQIIEAVMTSRTFTSIRVVENCLDPEETVLRDMYIAHGRCVCMVDQNVENYYGEQIEKYFKHHGIHLEKLVYRAMEVDKGIHTVERMLGDFKMIGVCRNEPVLIIGGGVLTDTGGLACALYHRNTPYVMLSTSIVAGIDAGPSPRTCCDGFGYKNLFGAYHAPVLSLTDRSFFKTLREGWLRHGIAEIIKMATVKNIELFEYLEQAGPELIETRFGTLNCTPGVDISVLSQKILGAALRSYVEAEYDNLYETHQCRPHAYGHTWSPGFEIEAGLLHGHAVAIGMGFGAYVSYRDNWITADEFHRILRLISSFGLSLWNDVLLNNDTLWASQEKIVQKRGGNLAAPLPKGEIGKCGYLNSMTQDQLYAAISTYREICQDYPRQGVGIDPLCSDVGLEDPSTVGHSLMETVKTHSTEPTELLSPV
>M_chubuense_(DDGS)
MSQLTARVTAGDRNFHVEGYERIEYDLTYVDGVFDIDNTELADAYRPYGRALMVVDEVVYDLYRDSVDAYFAHHGIDLSVIGVHIHETAKSLETFERIVTAFDDFGLVRTEPVLVVGGGLTTDVAGFACAGYRRNTPYIRIPTTLIGLIDASVSIKVAVNHGKHKNRLGAYHASQQVFLDFSFLKTLPEDQIRNGMAELIKISVVGNAEIFDMLERFGPELLSTRFGHLGGSERLRAAAHRLTYEAIATMLELEAPNLHEIDLDRVIAFGHTWSPTLELTPPTPFFHGHAISIDMALSVTLAERRGLLTAGGRDRVLAAMSALGLALDSEYLTPELLTHATAAILRTRDGLLRAAVPDPIGTCRFLNDVTVDELADTLTLHKKLCAEYDRGGDGIDAFTAEAVHG
>M._chubuense_NBB4_(DDGS)
MSQLTARVTAGDRNFHVEGYERIEYDLTYVDGVFDIDNTELADAYRPYGRALMVVDEVVYDLYRDSVDAYFAHHGIDLSVIGVHIHETAKSLETFERIVTAFDDFGLVRTEPVLVVGGGLTTDVAGFACAGYRRNTPYIRIPTTLIGLIDASVSIKVAVNHGKHKNRLGAYHASQQVFLDFSFLKTLPEDQIRNGMAELIKISVVGNAEIFDMLERFGPELLSTRFGHLGGSERLRAAAHRLTYEAIATMLELEAPNLHEIDLDRVIAFGHTWSPTLELTPPTPFFHGHAISIDMALSVTLAERRGLLTAGGRDRVLAAMSALGLALDSEYLTPELLTHATAAILRTRDGLLRAAVPDPIGTCRFLNDVTVDELADTLTLHKKLCAEYDRGGDGIDAFTAEAVHG
>R._sp._AW25M09_(DDGS)
MSNLQAQVVAGDRSFRVEGYERIEYDLLYVDGVFEPENTELADSYRPYGRALMVVDESVHQIYGDRIKAYFDHHDLALTVVPVQIRETAKSLETFERIVGEFDAFGLVRTEPVLVVGGGLTTDVAGFACASYRRNTPYIRIPTTLIGLIDASVSIKVAVNYGKHKNRLGAYHASQKVLLDFSFLGTLPEDQVRNGMAELIKISVVGNLEIFELLEQYGPELLRTRFGHLDGTPELRSVADRLTYSAIATMLELEAPNLHEIDLDRVIAFGHTWSPTLELTPPAPFFHGHAINIDMALSTTVAEQRGHLSTADRDRVLGVMSSIGLALDSPYLTPELLSEATASILKTRDGILRAAVPDPIGTCRFLNDLDVGELADVLTLHKKICLDFPRAGEGLDMFTAPTP
>R._sp._29MFTsu3.1_(DDGS)
MSNMQASVTASDRAFHVEGYERIEYDLVYVDGVFDVANTELAESYQPYGRCLMVVDEAVRSLYGDRAQAYFDHHGIALTVVPVTIAETAKSLETFERIVGEFDSFGLVRTEPVLVVGGGLTTDVAGFACASYRRNTPYIRIPTTLIGLIDASVSIKVAVNYNKHKNRLGAYHASQKVLLDFSFLATLPEDQIRNGMAELIKISVVGNQTIFDMLDEHGPELLATKFGHSGGTPEMRDIAHRLTYQAIETMLELEAPNLHEIELDRVIAFGHTWSPTLELTPPQPFFHGHAINIDMALSTTVAEQRGLISTADRDRILGVMNRLGLALDSDHLTPELLTAATASILKTRDGILRAAVPDPIGSCRFLNDLTTDELADALALHKKVCLDFDRGGEGIAMFTGGSDD
>R._sp._114MFTsu3.1_(DDGS)
MSNMQASVTASDRAFHVEGYERIEYDLVYVDGVFDVANTELAESYQPYGRCLMVVDEAVRSLYGDRAQAYFDHHGIALTVVPVTIAETAKSLETFERIVGEFDAFGLVRTEPVLVVGGGLTTDVAGFACASYRRNTPYIRIPTTLIGLIDASVSIKVAVNYNKHKNRLGAYHASQKVLLDFSFLATLPEDQIRNGMAELIKISVVGNQTIFDMLDEHGPELLATKFGHSGGTPEMRDIAHRLTYQAIETMLELEAPNLHEIELDRVIAFGHTWSPTLELTPPQPFFHGHAINIDMALSTTVAEQRGLISTADRDRILGVMNRLGLALDSDHLTPELLTAATASILKTRDGILRAAVPDPIGSCRFLNDLTTDELADALALHKKVCLDFDRGGEGIAMFTGGSDD
>P._sp._P1_(DDGS)
MLSATDTEFRVESWERIEFTLSYVDGVFAPHNTELADLYRPWGRCLMVIDETVHEHYGDPIRSYFDHHDIAVTLVPLTIAETAKSLRTLERIVDAYADFGLLRTEPVLVVGGGLTTDVTGFACASYKRGTPYVRIPTTLIGLIDASVAMKVAVNHGRHKNRLGAFHASQQVLLDFSFLATLPEAQVRNGVAEMIKIATVANAGLFDLLEKYGDDLLATRFGHREGTPELRQIAHRCTYDAIHTMLELEHRNLHELDLDRVIAFGHTWSPTLELAPPTPMLHGHAIAIDMAFSATLAARRGDITTGERDRIHRLFSGLGLSVDSTYLTEQLLIDATASIMQTRAGKLRAALPRPIGTCHFANDIEHTELIETLAAHKAVVAGLPTSVEGVEMWSSAKTELTTAPNTEART
>A._mirum_DSM_43827_(Amir_4259)
MTTNLTATVTATENDFRVRAVEERDYLLTYVDGAFSPESSRIADHHRAHGRCLMIVDANVHRLHGDRIRAYFEHHGIALTALPLAIDETQKSLRTVERIVDAFGEFGLIRKEPVLVVGGGLLTDVAGFACAVFRRSTDYVRVPTSLIGLIDASVAIKVAVNHGRTKNRLGAFHASKEVVLDFSFLGTLPTEQVRNGMAELVKIAVVANAEVFRLLEKYGEDLLHTAFGTVDGTPQLRETARKVTHEAIGTMLALEAPNLRELDLDRAIAFGHTWSPALELAPETPYLHGHAISVDMALSCTIAERRGYLATSERDRIFWLLSKVGLSLDSPHLTPELLRAATESIVQTRDGLQRAAMPRPIGTCCFVNDLTESELLDGLAAHRELVARYPRGGAGEDVRVTRSGAA
>A._chiangmaiensis_(PDE_00008)
MVAPQPTLTSTETAFHVEAYEKIDYSLVYVDGVFDIANPQLADTYRPYGRAMMVVDRTVHELYGEQMRAYFEHYELELTTFPIIIREPDKTLRTVEKIIDAFGDFGLNRTEPVLVVGGGLMTDVTGTACSLFRRSTPYIRIPTTLIGLIDASVAIKVAVNHGKNKNRLGSFHASQQVILDFSFLKTLPVDQVRNGMAELVKISTVGNSGIFELLEKYGEDLLHTRFGHLDGTPELREIAHRLTYDAIRTMLELEVPNLWELDLDRVIAFGHTWSPTIELTPEPPYFHGHAISIDMALSTTLAERRGYISVSERDRIFWLMSRIGLTLTSPHLTPELLAKATDSITQTRNGQLRAAVPRPIGTCYFINDLTPEELTETVETHNQVVRSYPRQGEGEDMYVVPEDQASGATGSGDQA
>O._nigro-viridis_PCC_7112_(Osc7112_3782)
MGDIQATFTSTDRAFQIEGYEKIDFSLLYVDGAFKLENPEIADSYRQFGRCLMVVDETVYGLYGAQMQNYFKHHEIDLTVFPVNIKEPDKTLKTFESIIDAFVDFGLVRKEPVLVVGGGLTTDVAGFACSSYRRRTNYIRVPTTLIGLIDASVAIKVAVNHGKLKNRLGAYHASQKVILDFSFLKTLPIDQIRNGMAELIKIAVVGNKEIFELLENYGEALLHSHFGYLDGTSELREVAHRLTYNAIQSMLALEVPNLHELDLDRVIAYGHTWSPTLELTPEIPMFHGHSVAIDMAFSATIAQLRGYISIADRDRILRLMSRLGLAIDSPYLTSELLWKATTSISRTRDGLQRAAAPCPIGECFFMNDLTRTELDEALAVHREICQGYPRHGDGEDMYVVLQKVGTLSKSGV
>M._aeruginosa_DIANCHI905_(C789_465)
MLYVNGAFKIGNPEIAESYAPFRRCLMVIDQTVYGLYRQQIDQYFAHYQIDLTVFQVSIKEPEKTLRTFEKIVDAFADFGLVRKEPVLVVGGGLTTDVAGFACSAYRRKTNYIRVPTSLIGLIDASVAIKVAVNHGKLKNRLGAYHASQKVILDFSFLGTLPIDQIRNGMAELIKIAVVGNQEIFELLEEHGAALLHSRFGYLNGTPELQAVGHRLTYKAIQAMLELEVPNLHELDLDRVIAYGHTWSPTLELTPEPPMLHGHSVNIDMAFTATIAQLRGYISVEDRNRILGLMSRLGLAIDSPYLTPELLWKATEAITRTRDGLQRAAAPRPIGQCVFMNDLTRSELDKALAVHRAIAQNYPRQGNGEDMYVRLEPALEGAGV
>M._aeruginosa_PCC_9717_(acbC)
MAGIKATFTSTDCAFHIEGYEKIDFSLLYVNGAFKIGNPEIAESYAPFRRCLMVIDQTVYGLYRQQIVRYFAHYQIDLTVFQVSIKEPEKTLRTFEKIVDAFADFGLVRKEPVLVVGGGLTTDVAGFACSAYRRKTNYIRVPTSLIGLIDASVAIKVAVNHGKLKNRLGAYHASQKVILDFSFLGTLPIDQIRNGMAELIKIAVVGNQEIFELLEEHGAALLHSRFGYLNGTPELQAVGHRLTYKAIQVMLELEVPNLHELDLDRVIAYGHTWSPTLELTPEPPMLHGHSVNIDMAFTATIAQLRGYISVEDRNRILGLMSRLGLAIDSPYLTPELLWKATEAITRTRDGLQRAAAPRPIGQCVFMNDLTRSELDNALGVHRAIAQNYPRQGNGEDMYVRLEPALEGAGV
>M._aeruginosa_PCC_9808_(MICAG_2780005)
MAGIKATFTSTDCAFHIEGYEKIDFSLLYVNGAFKIGNPEIAESYAPFRRCLMVIDQTVYGLYRQQIVRYFAHYQIDLTVFQVSIKEPEKTLRTFEKIVDAFADFGLVRKEPVLVVGGGLTTDVAGFACSAYRRKTNYIRVPTSLIGLIDASVAIKVAVNHGKLKNRLGAYHASQKVILDFSFLGTLPIDQIRNGMAELIKIAVVGNQEIFELLEEHGAALLHSRFGYLNGTPELQAVGYRLTYKAIQVMLELEVPNLHELDLDRVIAYGHTWSPTLELTPEPPMLHGHSVNIDMAFTATIAQLRGYISVEDRNRILGLMSRLGLAIDSPYLTPELLWKATEAITRTRDGLQRAAAPRPIGQCVFMNDLTRSELDNALGVHRAIAQNYPRQGNGEDMYVRLEPALEGAGV
>M._aeruginosa_(DDGS)
MAGIKATFTSTDCAFHIEGYEKIDFSLLYVNGAFKIGNPEIAESYAPFRRCLMVIDQTVYGLYRQQIVRYFAHYQIDLTVFQVSIKEPEKTLRTFEKIVDAFADFGLVRKEPVLVVGGGLTTDVAGFACSAYRRKTNYIRVPTSLIGLIDASVAIKVAVNHGKLKNRLGAYHASQKVILDFSFLGTLPIDQIRNGMAELIKIAVVGNQEIFELLEEHGAALLHSRFGYLNGTPELQAVGYRLTYKAIQVMLELEVPNLHELDLDRVIAYGHTWSPTLELTPEPPMLHGHSVNIDMAFTATIAQLRGYISVEDRNRILGLMSRLGLAIDSPYLTPELLWKATEAITRTRDGLQRAAAPRPIGQCVFMNDLTRSELDNALGVHRAIAQNYPRQGNGEDMYVRLEPALEGAGV
>M._aeruginosa_PCC_9443_(acbC)
MAGIRATFTSTDCAFHIEGYEKIDFSLLYVNGAFKIGNPEIAESYAPFRRCLMVIDQTVYGLYRQQIDRYFAHYQIDLTVFQVSIKEPEKTLRTFEKIVDAFADFGLVRKEPVLVVGGGLTTDVAGFACSAYRRKTNYIRVPTSLIGLIDASVAIKVAVNHGKLKNRLGAYHASQKVILDFSFLGTLPIDQIRNGMAELIKIAVVGNQEIFELLEEHGAALMHSRFGYLNGTPELQAVGHRLTYKAIQVMLELEVPNLHELDLDRVIAYGHTWSPTLELTPEPPMLHGHSVNIDMAFTATIAQLRGYISVEDRNRILGLMSRLGLAIDSPYLTPELLWKATEAITRTRDGLQRAAAPRPIGQCVFMNDLTRSELDKALAVHRAIAQNYPRQGNGEDMYVRLEPALEGAGV
>M._aeruginosa_PCC_7806_(IPF_3031)
MAGIKATFTSTDCAFHIQGYEKIDFSLLYVNGAFKIGNPEIAESYAPFRRCLMVIDQTVYGLYRQQIDQYFAHYQIDLTVFQVSIKEPEKTLRTFEKIVDAFADFGLVRKEPVLVVGGGLTTDVAGFACSAYRRKTNYIRVPTSLIGLIDASVAIKVAVNHGKLKNRLGAYHASQKVILDFSFLGTLPIDQIRNGMAELIKIAVVGNQEIFELLEEHGAALLHSRFGYLNGTPELQAVGHRLTYKAIQAMLELEVPNLHELDLDRVIAYGHTWSPTLELTPEPPMLHGHSVNIDMAFTATIAQLRGYISVEDRNRILGLMSRLGLAIDSPYLTPELLWKATEAITRTRDGLQRAAAPRPIGQCVFMNDLTRSELDKALAVHRAIAQNYPRQGNGEDMYVRLEPALEGAGV
>M._aeruginosa_PCC_9807_(acbC)
MAGIKATFTSTDCAFHIQGYEKIDFSLLYVNGAFKIGNPEIAESYAPFRRCLMVIDQTVYGLYRQQIDQYFAHYQIDLTVFQVSIKEPEKTLRTFEKIVDAFADFGLVRKEPVLVVGGGLTTDVAGFACSAYRRKTNYIRVPTSLIGLIDASVAIKVAVNHGKLKNRLGAYHASQKVILDFSFLGTLPIDQIRNGMAELIKIAVVGNQEIFELLEEHGAALLHSRFGYLNGTPELQAVGHRLTYKAIQAMLELEVPNLHELDLDRVIAYGHTWSPTLELTPEPPMLHGHSVNIDMAFTATIAQLRGYISVEDRNRILGLMSRLGLAIDSPYLTPELLWKATEAITRTRDGLQRAAAPRPIGQCVFMNDLTRSELDKALAVHRAIAQNYPRQGNGEDMYVRLEPALEGAGV
>C._sp._PCC_7103_(DDGS1)
MSNVQATVVASENTFHVEGYEKIEFTFNILDGVFDIANPELADKYRSFGRCLAVVDHNVNRLYGSRIKEYFQHYGIDLNIFPIWIEETTKNMESFEKITDAFCDFGLVRKEPVLVIGGGLVQDVAGFACASYRRSSNYIRIPTTLIGLIDAGIAIKVAVNHGKLKNRLGAYHAPKQIFLDFSFLSTLPTAQVRNGMAELVKIAVVSNLEVFELLENHGEALLSTHFGYVNGSKELLEVSRQVNYESIKTMLELEAPNLHEIMLDRIIAYGHTWSPTLELAPPVPLLHGHAVNIDMALSATIAERRGYITTDERDRILGLMSRIGLALDHPLLEVELLWRATQSITLTRDGLLRAAMPRPIGSCYFMNDLGRDELEEALAEHRRLCADYPRAGAGVDQYIDCAENSNLTTEPVLVGNR
>L._sp.PCC_8106_(L8106_16364)
MSHVQAKFEATDTAFHVEGYEKIEFSLTYVDGAFDIKNPQLAETYQKFGRCLAVVDANINRLYGQQMQAYFQHYKIDLRIFPVSIPEPAKTIQTFETIIDAFADFGLVRKEPVLVIGGGLTTDVAGFACSTYRRSTNYIRIPTSLIGLIDASVAIKVAVNHKKLKNRLGAYHASKQVILDFSFLRTLPVAQIRNGMAELVKIAVVSEAEVFKMLEDHGEQLLYSHFGFADETPELQEVGHRLNYKAIKRMLELEVPNLHELDLDRVIAYGHTWSPTLELSPEVPLYHGHAVNIDMAFSATLAAKRGYISNADRDRILSLMSRLGLSLDHPLMEADLMWKATESIIQTRDGKLRAAVPCPIGTCHFINDLTYDELEDAIADHKRLCVDYPRSGDGLDAYIPAETEKPALAVSR
>L._aestuarii_(DDGS)
MSHVQAKFEATDTAFHVEGYEKIEFSLTYVDGAFDIKNPQLAETYKKFGRCLAVVDANINRLYGKQMQAYFQHYNIDLRIFPVSIPEPAKTIQTFETIIDAFADFGLVRKEPVLVIGGGLTTDVAGFACSAYRRSTNYIRIPTSLIGLIDASVAIKVAVNHKKLKNRLGAYHASKQVILDFSFLRTLPVAQIRNGMAELVKIAVVSEAEVFKMLEEHGEQLLYSHFGFADGTPELQEVGHRLNYKAIKRMLELEVPNLHELDLDRVIAYGHTWSPTLELSPEVPLYHGHAVNIDMAFSATLAAKRGYITNEDRDRILSLMSRLGLSLDHSLMEADLMWKATESIMQTRDGKLRAAVPRPIGTCHFINDLTYEELEDAIADHKRLCVDYPRSGDGLDAYIPAETEKPALAVSR
>A._variabilis_ATCC_29413_(Ava_3858)
MSIVQAKFEAKETSFHVEGYEKIEYDLVYVDGIFEIQNSALADVYQGFGRCLAIVDANVSRLYGNQIQAYFQYYGIELRLFPITITEPDKTIQTFERVIDVFADFKLVRKEPVLVVGGGLITDVVGFACSTYRRSSNYIRIPTTLIGLIDASVAIKVAVNHRKLKNRLGAYHASRKVFLDFSLLRTLPTDQVRNGMAELVKIAVVAHQEVFELLEKYGEELLRTHFGNIDATPEIKEIAHRLTYKAIHKMLELEVPNLHELDLDRVIAYGHTWSPTLELAPRLPMFHGHAVNVDMAFSATIAARRGYITIAERDRILGLMSRVGLSLDHPMLDIDILWRGTESITLTRDGLLRAAMPKPIGDCVFVNDLTREELAAALADHKELCTSYPRGGEGVDVYPVYQKELIGSVK
>N._sp._PCC_7524_(Nos7524_3370)
MSIVQAKFEAQAAAFHIEGYEKIEYDLVYVDGVFEIKNHQLADIYKNFGRCLAVVDANVSQFYSTQIQKYFQYHGIDLTLFPITITEPNKTIQTFEKVVDVFADFKLVRKEPVLVVGGGLITDVVGFACSAYRRSSNYIRIPTTLIGLIDASVAIKVAVNHKKLKNRLGAYHASRQVFLDFSFLRTLPTDQVRNGMAELVKIAVVAHKEVFELLEKYGEDLLHTHFGNIDAMPEIKDVAHEVTYKAIKKMLELEVPNLHELDLDRVIAYGHTWSPTLELAPHIPMFHGHAVNIDMALSATIAARRGYITTQERDRILGLMSRIGLALDHPLLDEELLWRATESITLTRDGLLRAAMPRPIGECFFVNDLTKAESAAALAEHKELCSQYPRGGEGVDMYPLSSQKELVGSAVGK
>S._hofmanni(DDGS)
MNSPLILLGDIVNLGSTRMSTVQTKFEATESAFHVEAYEKIEYSLVYVDGVFSIKNTELAEVYRDFGRCLAVVDTNVNRLYGSQMQEYFEYYDIDLTVFPITIAEPNKTIESFETIIDAFADFRLVRKEPVLVIGGGLTTDVAGFACSAYRRSSNYIRIPTTLIGLIDASVAIKVAVNHKKLKNRLGAYHASKKVFLDFSFLQTLPTAQVRNGMAELVKIAVVANKEVFDLLDEYGEELLRTHFGYVDAEPEIRDVAHKATYEAIKTMLELEIPNLRELDLDRVIAYGHTWSPTLELAPRIPIFHGHAVNIDMALSATMAAQRGYITSEERDRILGLMSRLGLALDHPLMDEELMWRATQSIILTRDGLLRAAMPKPIGNCFFMNDLTREELASAISEHKHLCQNYPRGGEGVEMYPDSYKPELVGSEA
>Chlorog._(DDGS)
MSIVQAKLEATESAFHVEGYEKIEYSLVYVDGVFNLQNSELAECYKNFGRCLAVVDANVYNFYSSKMQEYFEYYGIELTVFPITITEPNKTIHSFEKIIDAFAEFRLVRKEPVLVIGGGLITDVAGFACSAYRRSSNYIRIPTTLIGLIDASVAIKVAVNHKKLKNRLGAYHASKKVLLDFSFLRTLPTDQVRNGMAELVKIAVVANKEVFELLEEHGKDLLDTHFGHLDATEEIKEVAHKLTYEAIKTMLELEVPNLHELDLDRVIAYGHTWSPTLELAPRVPIFHGHAVNIDMALSATIAAKRGYITTQERDRILGLMSRLGLALDHPLLDEELLWRATQSITLTRDGKLRAAMPKPIGSCLFVNDLTREELATALAEHRQLCTTYPRGGDGIDVYPVQYQPEPELVGSEK
>C._epipsammum_PCC_9333_(Cri9333_2379)
MSIVQTQLEATETAFHIEGYQKIEYSLVYVDGAFNVANSEIAESYQKLGRCLAIVDANVNRLHGQQIQSYFKHYNIDLTVFPVSIPELEKNLSTMEKIIDAFAEFGLLRKEPVLVVGGGLITDVAGFACSTYRRSSNYIRVPTTLIGLIDASVAIKVAVNHKKLKNRLGAYHASQKVILDFSFLKTLPTAQVRIGMAELVKIAVVSEGEVFDLLEKYGEQLLDTHFGYVGGSPEIQAIAHEVTYKAIKRMLELEVPNLQELDLDRIIAYGHTWSPTLELAPQVPLFHGHAVNIDMALSATIAEKRGYITAQDRDRILQLMSRLGLSLDHPLLEIDLLWHATESISQTRDGKLRAAMPRPIGTCFFVNDLTREELKQALADHKRICATYPRGGDGIDAYVGTEEAEEAELAGNAV
>Ch._thermalis_PCC_7203_(Chro_0778)
MSEVQAKFTATETAFHVEGYEKIEFSLLCINGAFDISNREIADQYQKYGRCLTVIDANVYRLYGEQIEAYFQHYNIDLTVFPITITEPNKTIATFETIIDAFAEFGLVRKEPVLVVGGGLVTDVAGFACAAYRRNSNFIRVPTTLIGLIDAGVAIKVAVNHKKLKNRLGAYHAPKQVILDFSFLRTLPTAQVRNGMAELVKIAVVANAEVFNLLEKYGEQLLQTHFGYVDATPELQEIAYKVNYESIKTMIELETPNLHEIDLDRVIAYGHTWSPTLELAPNVPIFHGHAVNIDMAFSATLAAKRGYISTQDRDRILGLMSRIGLALDHPLLEGDLLWQATESIMQTRDGKLRAAMPKPIGTCFFVNDLTREELNAALAEHKQLCATYPRGGDGVDAYMVQEPELVGSV
>F._muscicola_(DDGS)
MGIPQASFAATETAFHVTGYEKIEFSLVYVNGIFNIQNTEIADSYQKFGRCLAVVDANVYRLYGEQIKSYFRYYDIDLTVFPITIIEPAKTIATFEQIVDAFADFGLIRKEPVLVVGGGLVTDVVGFACAAYRRSTNYIRIPTTLIGLIDAGIAIKVAVNHKKLKNRLGAYHAPQKVILDFSFLKTLPTAQVRNGMAELVKIAVVANAEVFDLLYEYGEDLLHTHFGYLNGTPELQEIAHKVNYEAIKTMLELETPNLHELDLDRVIAYGHTWSPTLELAPRIPLYHGHAVNIDMALSATIAERRGYITLTQRDRILELMSRLGLALDHPLLDSDLLWRATQSITLTRDGKQRAAMPRPIGECFFVNDLTREELNQALIAHKDLCARYPRGGDGIDAYISTEKSKMVGV
>M._sp._PCC_7126_(FVEG_12691)
MGTPHATFTATETAFHVTGYEKIDFSLVYVNGAFDLKNTEIADSYHQLGRCLAVIDANVYHLYGEKIKSYFQFYDIDLTVFPITITEPAKTISTFESIIDAFANFGLIRKEPVLVVGGGLVTDVAGYACASYRRSTNYIRVPTTLIGLIDAGIAIKVAVNHKKLKNRLGAYHAPQKVILDFSFLETLPVSQIRNGMAELVKIAVVANVEVFELLCEYGQQLLHTHFGYVNGSKELQEIAHRLNYAAIETMLELETPNLHELDLDRVIAYGHTWSPTLELAPQVPLYHGHAVNIDMALSATIAGRRGYISLQQRDRILDLMSRLGLTLDHPLLESDLVWHATESITQTRDGKLRAAVPKPIGQCFFVNDLTREELDASLTEHKQLCAEYPRNGDGIDAYIGTEETELIGV
>Calothrix_sp._PCC_6303_(DDGS)
MGIPQATFAATETVFHVTGYEKIEFSLVYVNGAFDIRNTEIADSYHKFGRCLLVVDANVNRLYGEQIKSYFQFYDISLTVFPVTITETAKTLQTFEEIVDAFADFGLIRKEPVLVVGGGLVTDVVGFACASYRRSTNYIRIPTTLIGLIDAGVAIKVAVNHRKLKNRLGAYHAPQKVILDFSFLETLPVAQIRNGMAELVKIAVVANSEVFELLYEYGHELLHTHFGYVNGSEKLQEVAHRLNYAAIKTMLELETPNLRELDLDRVIAYGHTWSPTLELAPQVPLYHGHAVNVDMALSATIAQRRGYIDVESRDRILNLMSKIGLTLDHPLLDGDLLWYATQSITQTRDGKLRAAMPNPIGECFFVNDLTRQELDEALVEHRVLCAELPRNGAGIDAYIGTEESELIEA
>N._punctiforme_PCC_73102_(Npun_5600)
MSNVQASFEATEAEFRVEGYEKIEFSLVYVNGAFDISNREIADSYEKFGRCLTVIDANVNRLYGKQIKSYFRHYGIDLTVVPIVITEPTKTLATFEKIVDAFSDFGLIRKEPVLVVGGGLTTDVAGFACAAYRRKSNYIRVPTTLIGLIDAGVAIKVAVNHRKLKNRLGAYHAPLKVILDFSFLQTLPTAQVRNGMAELVKIAVVANSEVFELLYEYGEELLSTHFGYVNGTKELKAIAHKLNYEAIKTMLELETPNLHELDLDRVIAYGHTWSPTLELAPMIPLFHGHAVNIDMALSATIAARRGYITSGERDRILSLMSRIGLSIDHPLLDGDLLWYATQSISLTRDGKQRAAMPKPIGECFFVNDFTREELDAALAEHKRLCATYPRGGDGIDAYIETQEESKLLGV
>C._stagnale_PCC_7417_(Cylst_1339)
MNKVQASFEATETAFHVQGYEKIDFSLVYVNGAFDIKNRELAETYAKFGRCLTVIDANVYEHYGEQIRSYFKHYDIELTVFPIIITEPAKNLASFEKIVDAFSDFGLVRKEPVLVVGGGLITDVAGFACAAYRRKSNYIRVPTTLIGLIDAGVAIKVAVNHRKLKNRLGAYHAPLKVILDFSFLKTLPMAQVRNGMAELVKIAVVANSEVFELLYEYGEELLSTHFGHVNGTPELKEIAHKLNYEAIKTMLELETPNLHEIDLDRVIAYGHTWSPTLELAPHIPLYHGHAVNIDMALSATIAAQRGYIPTQERDRILDLMSRIGLSLDHPLLDGDLLWYATESISLTRDGKQRAAMPRPIGECFFVNDLTREELDAAVAEHKRLCARYPRGGHGIDAYIESQEAKLLGV
>P._flocculosa_PF-1_(PFL1_03740)
MACCGGAASSDMNAIVSEVPATRNATGPGYHVKGKEDLNYTYSFVDNVFDQQKEDLATYFQKWGRVLVILDENLNELYGSAINAYFGSHNIKPTLHVFKGGELHKTMDTMLSFVDAMDSFGLIRKEPVLVVGGGLASDVVGYACASYRRSTNYVRVGTTLIALIDAAISIKVGINHKKLKNRLGAYHAPMHTFLDFDFLKTLPIGQTRNGTAELVKILHCADPHTWKMLVKYGEDLVNTAYGRNATGPGAKELKEAADTICRNAIKLMLDLESPNLHEIGLDRIIANGHGISPTLELAPFPPLRHGHAVCTDMAYCVTLAHHRGLISAEERDEWFGLAGRIGLTVDHPMLTPELLLEANEAIKKTRDGLQRFVVPKTMGKCVFLNDISDEEFVKVLDIHKSYVQQIGRGNGVGLDAYADAGDLGADPEQLLKEKKREAAAIQQKKDVPNGKAVNLAAGVPQSAQAVAA
>P._aphidis_DSM_70725_(PaG_02576)
MACCGGAISSDMRATVTEVPASANATGPGYNIQGYEDLKYTYSFVDNVFDQKKDDLASYYQKWGRVLCVLDENLNELYGPSIKAYFSAHNIKPTLHVFKGGELHKTMDTMLGFVDAMDSFGLIRKEPVLVVGGGLASDVLGYACASYRRSTNYIRVGTTLIALIDAAISIKVGINHKKLKNRLGAYHAPMHTFLDFDFLKTLPIGQTRNGTAELIKILHCTDKYTWNLLAKYGEDLVNTAYGRNATGPGAKELKAAADEICRNAIKGMLDLESPNLHEIGLDRVIANGHSISPTLELAPFPPLRHGHAVCIDMAWSVTLAHMRGYIGDEDRDQWFRLAGQVGLSVDHPLLTDELMREANEAIKKTRDGLQRFVLAKPLGTCVFANDITEDEFVKSLAVHKAYVKKIGRGDGVGLDAYADAGDLGADPEALLKERKAEAARLNGAHKSEAIATKAAPAAATAAVAA
>U._hordei_(UHOR_02376)
MACCGGAISSDMRATVAEVPATKNATGPGYSIQGYEDLKYTYSFVDNVFDQQKEDLASYYTKWGRVLCVLDENLNEIYGDSIKAYFNAHNIKPTLNVFKGGELNKTMDTMLGFVDAMDKFGLIRKEPVLIVGGGLASDVLGYACASYRRSTNYIRVGTTLIALIDAAISIKVGINHKKLKNRLGAYHAPMHTFLDFDFLKTLPIGQTRNGTAEIIKILHCTDKHTWSMLVKYGEDLVNTAYGRNATGPGAKELKEAADTICRNAIKGMLDLESPNLHEIGLDRVIANGHSISPTLELAPFPPLRHGHAVTIDMAWSITLAHMRGYISDQDRDEWFGLAMSVGLSVDHPLLTNELILEANEAIKKTRDRLQRFVLAKPLGKCVFANDISEEEFIKSLAVHKEYVKKSGRGDGVGLDAYADAGDLGADPEILLKERKVADVSRANGNGVQHEQLGNNKTAVAVAA
>S._reilianum_SRZ2_(sr12669)
MACCGGAISSDMRATVTEVLATSNATGPGYSIQGYEDLKYTYSFVDNVFDQKKEDLASYYQKWGRVLCVLDENLNEIYGTSIKAYFNAHNIKPTLHVFKGGELHKTMDTMLGFVEAMDSFGLIRKEPVLVVGGGLASDVLGYACASYRRSTNYIRVGTTLIALIDAAISIKVGINHKKLKNRLGAYHAPMHTFLDFDFLKTLPIGQTRNGTAELIKILHCTDKYTWGLLVKYGEDLVNTAYGRNATGPGAKELKEAADTICRNAIKGMLDLESPNLHEIGLDRVIANGHSISPTLELAPFPPLRHGHAVTIDMAWSVTLAHMRGYINDAERDEWFGLASRVGLSVDHPLLTDQLILEGNEAIKKTRDGLQRFVLAKPLGKCVFANDISEDEFIKSLAVHKAYVKKIGRGDLGADPEAMLKERKAEAARLNGVHASEAMATKVSTHQAASAVAA
>D._sp._DJM-731_SS1_(DACRYDRAFT_108509)
MSSALYSGGAPSSDMSATVQVVPQGFEVSGTEDLHYAFKFASGVFDLSQSVLHDCYEKWGRVLAVMDANVEGLYGAQVRAYFEHHKISCMIHVMPGGEMHKTMTTMLSLVDAFDKFGLIRKEPVLVIGGGLVTDVTGYACASYRRSSNFIRVPTTLIGLIDAAVSIKVGINHGKLKNRLGAYHAPMLTVLDFNFLRTLAENQIRNGFAELIKISSVMDTQLWADMVKYGPQLVATAFGRRSAPMGQTIDGGWEGTKNGCSHVISPSEVSLGELAEIADSICYRGIKIMLELETPNLHEIMLDRVIAFGHTWSPTLELTPVVPLRHGHAIMIDMAFSATLAWKRGYITAEEREELHKLAHDVGLSLDHEVFNENLLEAGTAAILKTRDGKQRFAVPRPIGSCFFINDATTSELASALATHKEIVGASFPDLAATSGVGKDAYVDSQDLGMEPSLLLAPASMKVLDTYRGENGTLVDGNVVLQCGC
>M._larici-populina_98AG31_(MELLADRAFT_46120)
MTIATSIPPVLTNPLKVIDKKASMLLNGSDLKATVKVTDSGFAVTGSEKLAYSFVKIDDIFSISHNDLKSVYENWGRCLLVTDKIVWQYYKERVEKYFNHHGISLTVKIMPPGELHKTMDTMLSLVDAFQDFGLVRKEPVLVLGGGLVTDVCGYACASYRRSSNFIRIPTTLIGLIDASVSIKVAVNHGKAKNRLGAYHAPLITYLDFTSLKTLPTDQVRNGFAELMKISSVGDIRIWSLLVKYGVELIETKFGRSEIASENSGQIKEIADEVCDRGIKLMLDLETPNLHEIGLDRVIAFGHTWSPTLELKPKLPLRHGHAIAIDMAYSATLAWSRGYITEADRDEVLDLFHGVGLSVDHELFDDDLIEQGTAAILKTRDGKQRFAVPKPLGSCVFINDASLDELKSVLKTHKQIVSEKYGSGVGIGAYVDAGDLGEDPDAYANGVRSNGALASDQSTTPSAEVASKKTSTNGHI
>M._osmundae_IAM_14324_(E5Q_03910)
MASDLTAKVTQTKDGFQVRGIEDINYGFQIVDDVFDPKKDQLAKLYKPWKRVLLVTDENVHRHYNDKWTAYFEHHNIDLTVFIMAGGEKNKTMTTMLSIVDKFNDFGLIRKEPVLVVGGGLCTDVTGFACASYRRSSNFIRVPTTLIGLIDASVSIKVGLNHGKLKNRLGAYHAPIVTFLDFNMLRTLPEGQVRNGFAELMKISSVADKRIWELLVHNGEALIDSRFGRADGAKEELKQIADEICWKGIKVMLDLESPNLHELGLDRVIAFGHSLSPTLELAPVVPLRHGHAINIDMAYFCSVAHHRGMLSEAERDEYLDLSHSVGLSIDHELFTEELIEAGTEAILKTRDGKQRFAVPQPYGTCHFLNDVTYDELFDVLKKHKAHVKARYGGGVGKEAYVDHGDLGMDPDVLRREAKNTKPADAAVKAGAVKGMNGHVANGDNGAGAINGHNEITTGKPTS
>S._hirsutum_FP-91666_SS1_(STEHIDRAFT_146260)
MSELTADITTTKNGFTVVGNEEINYGFQFVDNIFDSKHDHLAKIYKPWKRVLLVTDTNVNELYSKQWSAYFAHHGIPLTTFIMNGGEKNKTMNTMLSIVDAMNAFGLIRKEPVLVVGGGLCTDVTGYACASYRRTTNFIRIPTTLIGLIDASVSIKVGINHGALKNRLGAYHAPLVTFLDFDMLKTLPEGQVRNGFAELMKITSCADARSWKLLVDNGPALIKTRFGRADGSDPELKKIADEITSRGIKVMLDLETPNLHEIRLDRVIAFGHSWSPTLELAPVIPLRHGHAINIDMAYFVTFGWTRGYLTKTERDEYHRLSHSVGLSMDHELFTRDMIVQATEAIMKTRDGAQRFAIPRPYGSCVFVNDASYEELYHALDVHKALIKEKYGSGDGIEAFVDYGDLGMDPALLKQDVAKANGTTSNGLNGTNGHTTGTPIAGPPVDIDIPALPKVAPVSV
>G._trabeum_ATCC_11539_(GLOTRDRAFT_39501)
MSDLKATVNTTENGFAVTGNEEIKYSFQFVDNIFDLKHNHLAKIYADWKRVLLVTDENVNHLYSAQWSAYFEHHGIPLTTFVMSGGEKNKTMATMLSIVDAMDAFGLVRKEPVLVVGGGLCTDVAGYACASYRRNSNFIRVPTTLIGLIDASVSIKVAVNHGNLKNRLGAYHAPLITFLDFNLLKTLPEGQVRNGFAELMKISSCADKRIWELLVQNGPALIETRFGRLEGSDPAMKVIADEICWRGIKVMLDLESPNLHELGLDRVIAFGHTLSPTLELAPVVPLRHGHAINIDMAFFVTFAWYRGLLSESERDEYHVLSHSVGLSMDHELFTEEMIISGTKAILKTRDNKQRFAIPNPYGTCIFINDASYDELFKALKIHKELVKQKYGGGHGRDVWFPKLA
>P._omphalodes_CBS_100304_(PCON_03344)
MSDLKATVSETENGFHVEGYERISYGFSFLDGVFNPERNELAKMYQPWKRCLAIADANICELYGQQMRGYFQHYGIDLTIHKTKIGEKAKTMDTMLAICTAMNDFGIIRKEPVLVVGGGLITDVAGYACASYRRTTNYIRIPTTLIGLIDASVSIKVAVNHCGHKNRLGAYHAPMHTFLDFTFLRTLPEAQVRNGFAELIKISTCADLRTFDLLDQFTEKLISMKFGRADGSSQELIKAADEINRRGIHVMLKLETPNLHEIELDRVIAYGHTWSPTLELAPETPLRHGHAISVDMAYSATLAFMRKEISSEEHRRVLGLFSKAGLTMMHPLFTPELLVKGTEAIMKTRDGRLRAAIPYPIGSCKFLNDISAEEMNAALKMHMDFCKEYPREGAGIDAYVDSSDTGVSMEADEKDPVTGGMKIGGTFDAKAEMNKLKEEIAGAVGGNECC
>C._graminicola_M1.001_(GLRG_05915)
MASDMKATVEPTNKGFSVCGYEKIEYDFEFLDGVFNKQNSQLADCYSRWKRCLAVMDLNIFNLYGKEMKEYFDHYSIELKIHKTMIGEKAKSMETLLSIVDSMTEFGVYRKEPVLVVGGGLVTDVAGFACAAYRRNTPFIRIPTTVIGLIDASVSIKVAVNYGNYKNRLGAYHAPTHTFLDFTFLRTLPTAQIRNGFAELIKISTCAHLETFDLLDRFCEELIKTGFGRCDGASQDVREAADKINRNGIHEMLKLETPNLHEIMLDRVIAYGHTWSPLHELSPDVPLRHGHAISIDMAFSATLAHVLGKLSSEEHRRLLNLFSRAGLSMDHPLFDEDMLDKATSAILKTRDGQLRAAVPSPLGQCVFLNDVSHKDMCAALKVHKDLMKEYPREGAGLEAYVDASDTGYTINGTSVEDESRTVLNGVEKVVVSDDTSNGPSSNGSSTPEYGLSNGKNLGRDGAEYAAAGFESEVTKKLDGGKEGIKGYGKAQVEVGHECC
>C._fioriniae_PJ7_(CFIO01_11686)
MASDMKATVEPTKKGFSVCGYEKIEYDFEFLDGVFNKQNSQLADCYSRWKRCLAVMDLNIFNIYGKEMKEYFDHHNIELKIHKTMIGEKAKSMETLLSIVDSMTEFGVYRKEPVLVVGGGLVTDVAGFACAAYRRNTPFIRIPTTVIGLIDASVSIKVAVNYGNYKNRLGAYHAPTHTFLDFTFLRTLPTAQIRNGFAELIKISTCAHLETFDLLDRFCEELIKTGFGRTDGASKEVRDAADKINRNGIHEMLKLETPNLHEIMLDRVIAYGHTWSPLHELSPDVPLRHGHAISIDMAYSATLAHVLGKLSSDEHRRLLNLFSRAGLSMDHPLFDEDMLEKATSAILKTRDGKLRAAVPSPLGNCEFLNDISHEDMCAALKVHKDLMKEYPRQGAGLEAYVDASDTGYTINGSSVEDESRKHMNGVEQTVTRDDTISSNGSSTPEYGLSNGKNLDQDKATYAAAGFEPDILKKLNAEEMKSSSTHGKVHVDEECC
>C._orbiculare_MAFF_240422_(Cob_10738)
MASDMKATVEPTKKGFSVCGYEKIEYDFEFLDGVFHKENRQLADCYSRWKRCLAVMDLNIFNLYGKEMQEYFDHYDIELKIHKTMIGEKAKSMETLLSIVDSMTEFGVFRKEPVLVVGGGLVTDVAGFACASYRRNTPYIRIPTTVIGLIDASVSIKVAVNYGNYKNRLGAYHAPSHTFLDFSFLRTLPTAQIRNGFAELIKISTCAHLETFDLLDRFCEELIGTGFGRCDGASQEVRDAADKINRNGIHEMLKLETPNLHEIMLDRVIAYGHTWSPLHELVPTVPLRHGHAISIDMAYSATLAHILGKLSSTEHRRLLNLFSRAGLSMDHPQFDEAILDKGTAAILKTRDGKLRAAIPSPLGQCEFLNDVSYEDLCAALRVHKDLMKEYPRQGAGLEAFVDASDTGYTLNGCCEDVEHTMDNGGMEKNIINDDTVSETESSPAESSGRASSASSGPEYGLSGGKNLNQKSAVYAAGNESVGDFKGLNAEKTGHDRVKVDEVAVKGSA
>C._gloeosporioides_Nara_gc5_(CGGC5_4437)
MASDMKATVEPTKQGFSVCGYEKIEYDFEFLDGVFQKQTRQLADCYSRWKRCLAVMDLNIFNLYGKEMQEYFDHYNIELKIHKTMIGEKAKSMETLLSIVDSMTEFGVFRKEPVLVVGGGLVTDVAGFACASYRRNTPYIRIPTTVIGLIDASVSIKVAVNYGNYKNRLGAYHAPSRTFLDFTFLRTLPTAQIRNGFAELIKISTCAHLETFDLLDRFCEELIGTGFGRCDGSSSEVRDAADRINRNGIHEMLKLETPNLHEIMLDRVIAYGHTWSPLHELVPDVPLRHGHAISIDMAYSATLAHVLGKLSSAEHRRLLNLFSRAGLSMDHPQFDEAILDKGTTAILKTRDGKLRAAIPSPIGQCEFLNDISYEDMCAALKVHKELMKEYPREGAGLEAFVDASDTGYTLNGCCEEVESREFMDGVEKTVINDDTISEEGSSTAASSSPGEYALSNGKNLGPKSATQVASSSEVAEKLKGVVGVEAVPTNTA
>C._gloeosporioides_Cg-14_(CGLO_11575)
MASDMKATVEPTKQGFSVCGYEKIEYDFEFLDGVFQKQNRQLADCYTRWKRCLAVMDLNIFNLYGKEMQEYFDHYNIELKIHKTMIGEKAKSMETLLSIVDSMTEFGVFRKEPVLVVGGGLVTDVAGFACASYRRNTPYIRIPTTVIGLIDASVSIKVAVNYGNYKNRLGAYHAPSRTFLDFTFLRTLPTAQIRNGFAELIKISTCAHLETFDLLDRFCEELIGTGFGRCDGSSNEVRDAADRINRNGIHEMLKLETPNLHEIMLDRVIAYGHTWSPLHELVPDVPLRHGHAISIDMAYSATLAHVLGKLSSTEHRRLLNLFSRAGLSMDHPQFDEAILDKGTTAILKTRDGKLRAAIPSPIGQCEFLNDISYEDMCAALKVHKELMKEYPRQGAGLEAFVDASDTGYTLNGCCEEVESREFMDGVEKNVINDDTISDEGSSTAASSSPGEYALSNGKNLGPKGATQMASSSEVAEKLKGVVGVETVPTSTA
>M._acridum_CQMa_102_(MAC_00588)
MSDMKANVEATSSGFAVCGYEKIEYDFTFLDGAFRIGNAQLSECYSRWRRCLAVMDYNIYSLYGETIHNYFEHYQIKLTIHKTMVGEKAKTMDTMLGIIDAMNDFGIYRKEPVLVVGGGLVTDVAGFACASYRRNTNFIRVPTTVIGLIDASVSIKVAVNYGRYKNRLGAYHAPIHTFLDFTFLRTLPIGQIRNGFAELIKISSCADKKTFDLLDKYCEKLIETAFGRLESSREIRTAADAICRAGIHEMLKLETPNLHEIMLDRVIAYGHTWSPLHELVPDPPLRHGHAISIDMAYSATLSRVRGLLLPEDHVRLLNLFSRAGLSIDHHQFDEELLDKATTAILRTRDGKLRAAVPISPLGDCVFLNDVTHQDLCEALQVHKTFAGQFPRKGKGLEAFVDSSDTGHDQPNGLAVDTSHEEMISS
>C._purpurea_20.1_(CPUR_02718)
MSDMKATVEPVSNGFAVTGYEKIEYGFEFLDGVFDVQNPQLAKCYQKWQRCLAVMDYNIFTLYGKAIQAYFDHHQIKLTIHKTMIGEKAKTMETLLSIVDSMNDFGVFRKEPVLVVGGGLVTDVAGFACASYRRNTNYIRIPTTVIGLIDASVSIKVAVNYGGCKNRLGAYHAPQHTFLDFTFLRTLPVGQIRNGFAELIKISSCADKTTFDLLDKYCEQMITTAFGRLESSDEIKVAADKICKAGIYEMLKLETPNLHEIMLDRVIAYGHTWSPLHELVPNPPLRHGHAISIDMAYSATLSRKRNLLTEEDHMRLLRLFSRAGLSMDHPQFDAPMLDKATAAILRTRDGKLRLAVPISPIGECVFLNDVSHEEMSEVLEVHKKLVGQFPREGKGLDAFVDASDTGYNVHDASAAGTSGAEEKQAESNQTVPVSLRSQKPMDHQGRLGGDVAVRV
>O._sinensis_CO18_(OCS_06803)
MSDIKATVEPTDKGFSVCGYEKIEYDFEFLDGVFDSANPQLAACYREWGRCLAVMDLNMFTLYGDQMRRYFDHHGVKLRVHKTMIGEKAKSMETLLGIVDTMSDFGVYRKEPVLVVGGGLVTDVAGFACAAYRRSTNYIRIPTTLIGLIDASVSIKVAVNYGRYKNRLGAYHAPVHTFLDFTFLRTLPTGQVRNGFAELIKISSCADKQTLDLLDRHCERHAGDVLGPQGHERAGIHEMLKLETPNLHEIMLDRVIAYGHTWSPLHELVPDPPLRHGHAISIDMAYSATLAHVRGLLSADDHMRLLRLFSRAGLSMDHAQFDGPLLQRATAAILKTRDGSLRAAVPVSPMGECVFLNDVTHDDMCAALEAHKTLMRQFPRNGEGLDAFVDASDTGYTVHGKPVEVDVGHRSPENGGHAINGRINGSINGSNGSINGGTNGSINGSTNGHTNGHVNGDASNGLAEGSIEHVISRPSQSLPRCSIQATCSSRRTRIIRRWCLPKLSRP
>C._militaris_CM01_(CCM_06613)
MAHPSAVLDQILDESGGGDLYRGPVPDASLAILALRMASIHLTRVLISKFVNDPAQTKIDHSMSDFRATVEPTPNGFAVCGYEKIEYDFEFLDGVFHVANRQLADCYVPWRRCLAIMDLNISNLYGEQIRQYFDHYGIELQVHKTMIGEKAKSMETMLSIVDSMTAFGVYRKEPVLVVGGGLVTDVAGFACAAYRRSTNYIRVPTTLIGLIDASVSIKVAVNYGNYKNRLGAYHAPAKTFLDFSFLRTLPEAQIRNGFAELIKISSCAHKETFDLLDQFCEEIISTAFGRLGSSGATVRDTADKICRAGIYEMLKLETPNLHELMLDRVIAYGHTWSPIHELVPDPPLRHGHAISVDMAFSATLSFLRGHLSQADHLRLLRLFSRAGLTMDHAAFDEQLLATATAAILRTRNGQLRAAVPVSPMGVCVFLNDVTHEEMCAALRAHRDLMKEFPRHGAGLDAYVDASDTGYTLDGTPIEAMMQELESKDDQENALAAQEMLPRAADLPVQA
>B._bassiana_ARSEF_2860_(BBA_00472)
MSDFKASVEPTSNGFAVCGYEKIEYDFEFLDGVFNVAHPQLAENYKPWGRCLAIMDLNISNLYGQQIQQYFEHYAIDLKVHRTMIGEKAKSMETMLSIVDSMTEFGVYRKEPVLVVGGGLVTDVAGFACAAYRRNTNYIRVPTTVIGLIDASVSIKVAVNYGNYKNRLGAYHAPAKTFLDFTFLKTLPEAQIRNGFAELIKISSCAHKDTFDLLDEYCEDLIRTAFGRLGSSNANVKVAADKICRAGIHVMLKLETPNLHEIMLDRVIAYGHTWSPTHELVPDPPLRHGHAISVDMAFSATLSFIRGKLSQADHLRLLRLFSRAGLSMDHADFDDALLAEATAAILKTRNGKLRAAVPVSPMGDCVFLNDVSHEEMCAALKAHKEIMKEFPREGAGIDAYVDASDTGYTLGGEPVEAMMEQLGAKDGMDTPRVLKEMTVQIPGLSVQA
>V._alfalfae_VaMs.102_(VDBG_08620)
MSDMNASVTENANGFQVCGYEKIEYDFEFLDGVFDTANGNLANCYRVWNRCLAVMDHNIHTLYGERIEGYFAHHGLELRIHKTMIGEKAKNMETLLAIVDTMTDFGIYRKEPVLVVGGGLVTDVAGFACAAYRRNTNYIRIPTTVIGLIDASVSIKVAVNYGQYKNRLGAYHAPMHTFLDFTFLRTLPISQIRNGFAELIKISSCAHKDTYDLLEKHCEDLINTGFGRADGASKELIATADKICRAGIFEMLKLESPNLHEIMLDRVIAYGHTWSPLHELVPEPPLRHGHAISIDMAYSATLSRLRGLITAEEHMRLLMLFSRAGLSMDHPQFDTAVLEKATAAILKTRDGKLRAAVPVTPMGTCVFLNDVSKEELAAALESHKALMNKFARRGAGIDAFVDASDTGYTVQGETTTLSNGRAPAAVDFVADEQKLNGNGNLSSDGFKSGSNHGTAMDGLIDQRQAIKVVDGGSS
>V._dahliae_VdLs.17_(VDAG_08289)
MSDMNASVTENANGFQVCGYEKIEYDFEFLDGVFDTANGNLANCYRVWNRCLAVMDHNIYTLYGERIESYFAHHGLELRIHKTMIGEKAKNMETLLAIVDTMTDFGIYRKEPVLVVGGGLVTDVAGFACAAYRRNTNYIRIPTTVIGLIDASVSIKVAVNYGQYKNRLGAYHAPMHTFLDFTFLRTLPISQIRNGFAELIKISSCAHKDTYDLLEKHCEDLISTGFGRADGASKELIATADKICRAGIFEMLKLESPNLHEIMLDRVIAYGHTWSPLHELVPEPPLRHGHAISIDMAYSATLSRLRGLITAEEHMRLLMLFSRAGLSMDHSQFDSAVLEKATAAILKTRDGKLRAAVPVTPMGTCVFLNDVSKEELAAALESHKALMDKFARQGAGIDAFVDASDTGYTIQGETTTLSNGHPPAAVDSGADEHKLNGNGNLSSDGFKRSLMHGTAMDGLVDQRQAIKVVDGGSS
>N._haematococca_mpVI_77-13-4_(NECHADRAFT_48307)
MSDMKATVEPTTKGFSVCGYEKIEYDFEFLDGVFNVANVQLAQCYKPWGRCLAVMDLNIFNLYGEEMQKYFDHHGITLKIHKTMIGEKAKSMETLLSIVDSMTEFGIYRKEPVLVVGGGLVTDVAGFACAAYRRNTNYIRIPTTVIGLIDASVSIKVAVNYGRYKNRLGAYHAPSHTFLDFTFLRTLPKAQIRNGFAELIKISTCAHRETYELLDGYCEELIDTAFGRSDGASEEIKTVADKICRAGIYEMLKLETPNLHEIMLDRVIAYGHTWSPLHELVPETPLRHGHAISIDMAYSATLAHSRGLLSSEEHKRLLNLFSRAGLSMDHPQFDGPLLENATAAILKTRDGKLRAAVPITPIGDCVFLNDVSHEDMCKALETHKEFMKSFPRQGEGLEAYVDASDTGYTVQGNPVEDGATKDLPMNSVENSYLHASGPEGVDGLQSSSSDEETTNYTLNGRSNGYKDGVGKLSSGLKDKVNGLENHIFTTVSVDSLRGS
>F._oxysporum_f._sp._pisi_HDV247_(FOVG_03599)
MSDMSATVEPTTKGFAVCGYEKIEYDFEFLDGVFNTSNPQLYQLYSPWGRCLAVMDLNIFNLYGNEMQRYFDHYGIPLTIHKTMIGEKAKSMDTLLSIVDSMTDFGIYRKEPVLVVGGGLVTDVAGFACAAYRRNTNYIRIPTTVIGLIDASVSIKVAVNYGRYKNRLGAYHAPSHTFLDFTFLRSLPVAQIRNGFAELIKISTCAHKDTYDLLEKYCEQLINTGFGRSDDASPEIKEVADKICRAGIHEMLKLETPNLHEIMLDRVIAYGHTWSPLHELVPETPLRHGHAISIDMAYSATLAHIRGLLSSEEHTRLLNLFSRAGLSMDHPQFDAPLLEKATAAILKTRDGKLRAAVPVNPMGDCVFLNDVSHD
>F._graminearum_PH-1_(FG07578.1)
MSDMSATVEPTAKGFAVCGYEKIEYDFEFLDGVFNPANPQLYQLYSPWGRCLAVMDLNIFNLYGQEMQRYFDHYGIPLTIHKTMIGEKAKSMDTLLSIVDSMTDFGIYRKEPVLVVGGGLVTDVAGFACAAYRRNTNYIRIPTTVIGLIDASVSIKVAVNYGRYKNRLGAYHAPSHTFLDFTFLRSLPVAQIRNGFAELIKISTCAHKETYDLLEKYCEQLIDTGFGRSDEASPEIKVVADKICRAGIHEMLKLETPNLHEIMLDRVIAYGHTWSPLHELVPETPLRHGHAISIDMAYSATLANIRGLLSSDEHKRLLNLFSRAGLSMDHPDFNADLLEKATAAILKTRDGKLRAAVPINPMGDCVFLNDVSHKDMVAALEEHKKIMKSYPREGAGLEAFVDSSDTGYTVNGAPVENGKANAHQVAMNSIENSKLHASGPEGVDGLQQESSGSSSSDEDYVLGNSKTNGQQEKGILSDVKEKVVGLQNQVAKAVTVQSQ
>F._pseudograminearum_CS3096_(FPSE_08031)
MSDMSASVEPTAKGFAVCGYEKIEYDFEFLDGVFNPANPQLYQLYSPWGRCLAVMDLNIFNLYGQEMQRYFDHYGIPLTIHKTMIGEKAKSMDTLLSIVDSMTDFGIYRKEPVLVVGGGLVTDVAGFACAAYRRNTNYIRIPTTVIGLIDASVSIKVAVNYGRYKNRLGAYHAPSHTFLDFTFLRSLPVAQIRNGFAELIKISTCAHKETYDLLEKYCEQLIDTGFGRSDEASPEIKVVADKICRAGIHEMLKLETPNLHEIMLDRVIAYGHTWSPLHELVPETPLRHGHAISIDMAYSATLANIRGLLSSNEHKRLLNLFSRAGLSMDHPDFNADLLEKATAAILKTRDGKLRAAVPINPMGDCVFLNDVSHKDMVAALEEHKRIMKSYPREGAGLEAFVDSSDTGYTVNGAPVENGKANAHQVAMNSIENSKLHASGPEGVDGLQQESSGSSSSDEDYVLGNSKTNGQQEKGMLSEVKEKIVGLQNQVAKAVTVQSQ
>F._fujikuroi_IMI_58289_(FFUJ_02302)
MSDMSATVEPTSKGFAVCGYEKIEYDFEFLDGVFNTANPQLYQLYSPWGRCLAVMDLNIFNLYGNEMQRYFDHYGIPLTIHKTMIGEKAKSMDTLLSIVDSMTDFGIYRKEPVLVVGGGLVTDVAGFACAAYRRNTNYIRIPTTVIGLIDASVSIKVAVNYGRYKNRLGAYHAPSHTFLDFTFLRSLPVAQIRNGFAELIKISTCAHKDTYDLLEKYCEQLINTGFGRSDDATPEIKEVADKICRAGIHEMLKLETPNLHEIMLDRVIAYGHTWSPLHELVPETPLRHGHAISIDMAYSATLAHIRGLLSSEEHTRLLNLFSRAGLSMDHPQFDASLLEKATAAILKTRDGKLRAAVPINPMGDCVFLNDVSHDEMVAALEEHKKIMKSYPRQGAGLEAFVDSSDTGYTMNGAPVENGHAQNIPLNGVENAKLHASGPEGVDGLQQDSSSDDDYVVSSSKTNGNQDKGILSDLKEKANGIQTQIAKAVTVESQ
>F._verticillioides_7600_(FVEG_12691)
MSDMSATVEPTAKGFAVCGYEKIEYDFEFLDGVFNTANPQLYQLYSPWGRCLAVMDLNIFNLYGNEMQRYFDHYGIPLTIHKTMIGEKAKSMDTLLSIVDSMTDFGIYRKEPVLVVGGGLVTDVAGFACAAYRRNTNYIRIPTTVIGLIDASVSIKVAVNYGRYKNRLGAYHAPSHTFLDFTFLRSLPVAQIRNGFAELIKISTCAHKDTYDLLEKYCEQLINTGFGRSDDATPEIKEVADKICRAGIHEMLKLETPNLHEIMLDRVIAYGHTWSPLHELVPETPLRHGHAISIDMAYSATLAHIRGLLSSEEHTRLLNLFSRAGLSMDHPQFDASLLEKATAAILKTRDGKLRAAVPVNPMGDCVFLNDVSHDEMVAALEEHKKIMKSYPRQGAGLEAFVDSSDTGYTMNGAPVENGNAQNIPLNGVQNAKLHASGPEGVDGLQQDSSSDDDYVVSSSKTNGHQDKGILSDLKEKANGIQNQIAKAVTVESQ
>F._oxysporum_FOSC_3-a_(FOYG_03768)
MSDMSATVEPTTKGFAVCGYEKIEYDFEFLDGVFNTANPQLYQLYSPWGRCLAVMDLNIFNLYGNEMQRYFDHYGIPLTIHKTMIGEKAKSMDTLLSIVDSMTDFGIYRKEPVLVVGGGLVTDVAGFACAAYRRNTNYIRIPTTVIGLIDASVSIKVAVNYGRYKNRLGAYHAPSHTFLDFTFLRSLPVAQIRNGFAELIKISTCAHKDTYDLLDKYCEQLINTGFGRSDDASPEIKEVADKICRAGIHEMLKLETPNLHEIMLDRVIAYGHTWSPLHELVPETPLRHGHAISIDMAYSATLAHIRGLLSSEEHTRLLNLFSRAGLSMDHPQFDAPLLEKATAAILKTRDGKLRAAVPVNPMGDCVFLNDVSHDEMVAALEEHKKIMKSYPRQGAGLEAFVDSSDTGYTMNGAPVENGNSQNIPLNGVENAKLHASGPEGVDGLQQDSSSDDDYVVSSSKTNDHQGKGILSDLKEKANGLQTQIAKAVTVESQ
>F._oxysporum_f._sp._melonis_26406_(FOMG_05909)
MSDMSATVEPTTKGFAVCGYEKIEYDFEFLDGVFKTANPQLYQLYSPWGRCLAVMDLNIFNLYGNEMQRYFDHYGIPLTIHKTMIGEKAKSMDTLLSIVDSMTDFGIYRKEPVLVVGGGLVTDVAGFACAAYRRNTNYIRIPTTVIGLIDASVSIKVAVNYGRYKNRLGAYHAPSHTFLDFTFLRSLPVAQIRNGFAELIKISTCAHKDTYDLLEKYCEQLINTGFGRSDDASPEIKEVADKICRAGIHEMLKLETPNLHEIMLDRVIAYGHTWSPLHELVPETPLRHGHAISIDMAYSATLAHIRGLLSSEEHTRLLNLFSRAGLSMDHPQFDAPLLEKATAAILKTRDGKLRAAVPVNPMGDCVFLNDVSHDEMVAALEEHKKIMKSYPRQGAGLEAFVDSSDTGYTMNGAPVENGNGQNIPLNGVENAKLHASGPEGVDGLQQDSSSDDDYVVSSSKTNGHQDKGILSDLKEKANGLQTQIAKAVTVESQ
>F._oxysporum_f._sp._cubense_race_4_(FOC4_g10004309)
MSDMSATVEPTTKGFAVCGYEKIEYDFEFLDGVFNTANPQLYQLYSPWGRCLAVMDLNIFNLYGNEMQRYFDHYGIPLTIHKTMIGEKAKSMDTLLSIVDSMTDFGIYRKEPVLVVGGGLVTDVAGFACAAYRRNTNYIRIPTTVIGLIDASVSIKVAVNYGRYKNRLGAYHAPSHTFLDFTFLRSLPVAQIRNGFAELIKISTCAHKDTHDLLEKYCEQLINTGFGRSDDASPEIKEVADKICRAGIHEMLKLETPNLHEIMLDRVIAYGHTWSPLHELVPETPLRHGHAISIDMAYSATLAHIRGLLSSEEHTRLLNLFSRAGLSMDHPQFDAPLLEKATAAILKTRDGKLRAAVPVNPMGDCVFLNDVSHDEMVAALEEHKKIMKSYPRQGAGLEAFVDSSDTGYTMNGAPVENGNGQNIPLNGVENAKLHASGPEGVDGLQQDSSSDDDYVVSSSKTNGHQGKGILSDLKEKANGLQTQIAKAVTVESQ
>F._oxysporum_f._sp._cubense_race_1_(FOC1_g10007978)
MSDMSATVEPTTKGFAVCGYEKIEYDFEFLDGVFNTANPQLYQLYSPWGRCLAVMDLNIFNLYGNEMQRYFDHYGIPLTIHKTMIGEKAKSMDTLLSIVDSMTDFGIYRKEPVLVVGGGLVTDVAGFACAAYRRNTNYIRIPTTVIGLIDASVSIKVAVNYGRYKNRLGAYHAPSHTFLDFTFLRSLPVAQIRNGFAELIKISTCAHKDTYDLLEKYCEQLINTGFGRSDDASPEIKEVADKICRAGIHEMLKLETPNLHEIMLDRVIAYGHTWSPLHELVPETPLRHGHAISIDMAYSATLAHIRGLLSSEEHTRLLNLFSRAGLSMDHPQFDAPLLEKATAAILKTRDGKLRAAVPVNPMGDCVFLNDVSHDEMVAALEEHKKIMKSYPRQGAGLEAFVDSSDTGYTMNGAPVENGNGQNIPLNGVENAKLHASGPEGVDGLQQDSSSDDDYVVSSSKTNGHQGKGILSDLKEKANGLQTQIAKAVTVESQ
>F._oxysporum_f._sp._vasinfectum_25433_(FOTG_14331)
MSDMSATVEPTTKGFAVCGYEKIEYDFEFLDGVFNTANPQLYQLYSPWGRCLAVMDLNIFNLYGNEMQRYFDHYGIPLTIHKTMIGEKAKSMDTLLSIVDSMTDFGIYRKEPVLVVGGGLVTDVAGFACAAYRRNTNYIRIPTTVIGLIDASVSIKVAVNYGRYKNRLGAYHAPSHTFLDFTFLRSLPVAQIRNGFAELIKISTCAHKDTYDLLEKYCEQLINTGFGRSDDASPEIKEVADKICRAGIHEMLKLETPNLHEIMLDRVIAYGHTWSPLHELVPETPLRHGHAISIDMAYSATLAHIRGLLSSEEHTRLLNLFSRAGLSMDHPQFDAPLLEKATAAILKTRDGKLRAAVPVNPMGDCVFLNDVSHDEMVAALEEHKKIMKSYPRQGAGLEAFVDSSDTGYTMNGAPVENGNGQNIPLNGVENAKLHASGPEGVDGLQQDSSSDDDYVVSSSKTNGHQGKGILSDLKEKANGLQTQIAKAVTVESQ
>F._oxysporum_f._sp._radicis-lycopersici_26381_(FOCG_01565)
MSDMSATVEPTTKGFAVCGYEKIEYDFEFLDGVFNTANPQLYQLYSPWGRCLAVMDLNIFNLYGNEMQRYFDHYGIPLTIHKTMIGEKAKSMDTLLSIVDSMTDFGIYRKEPVLVVGGGLVTDVAGFACAAYRRNTNYIRIPTTVIGLIDASVSIKVAVNYGRYKNRLGAYHAPSHTFLDFTFLRSLPVAQIRNGFAELIKISTCAHKDTYDLLEKYCEQLINTGFGRSDDASPEIKEVADKICRAGIHEMLKLETPNLHEIMLDRVIAYGHTWSPLHELVPETPLRHGHAISIDMAYSATLAHIRGLLSSEEHTRLLNLFSRAGLSMDHPQFDAPLLEKATAAILKTRDGKLRAAVPVNPMGDCVFLNDVSHDEMVAALEEHKKIMKTYPRQGAGLEAFVDSSDTGYTMNGAPVENGNGQNIPLNGVENAKLHASGPEGVDGLQQDSSSDDDYVVSSSKTNGHQGKGILSDLKEKANGLQTQIAKAVTVESQ
>F._oxysporum_Fo47_(FOZG_06058)
MSDMSATVEPTTKGFAVCGYEKIEYDFEFLDGVFNTANPQLYQLYSPWERCLAVMDLNIFNLYGNEMQRYFDHYGIPLTIHKTMIGEKAKSMDTLLSIVDSMTDFGIYRKEPVLVVGGGLVTDVAGFACAAYRRNTNYIRIPTTVIGLIDASVSIKVAVNYGRYKNRLGAYHAPSHTFLDFTFLRSLPVAQIRNGFAELIKISTCAHKDTYDLLEKYCEQLINTGFGRSDDASPEIKEVADKICRAGIHEMLKLETPNLHEIMLDRVIAYGHTWSPLHELVPETPLRHGHAISIDMAYSATLAHIRGLLSSEEHTRLLNLFSRAGLSMDHPQFDAPLLEKATAAILKTRDGKLRAAVPVNPMGDCVFLNDVSHDEMVAALEEHKKIMKTYPRQGAGLEAFVDSSDTGYTMNGAPVENGNGQNIPLNGVENAKLHASGPEGVDGLQQDSSSDDDYVVSSSKTNGHQGKGILSDLKEKANGLQTQIAKAVTVESQ
>F._oxysporum_f._sp._lycopersici_MN25_(FOWG_01820)
MSDMSATVEPTTKGFAVCGYEKIEYDFEFLDGVFNTANPQLYQLYSPWGRCLAVMDLNIFNLYGNEMQRYFDHYGIPLTIHKTMIGEKAKSMDTLLSIVDSMTDFGIYRKEPVLVVGGGLVTDVAGFACAAYRRNTNYIRIPTTVIGLIDASVSIKVAVNYGRYKNRLGAYHAPSHTFLDFTFLRSLPVAQIRNGFAELIKISTCAHKDTYDLLEKYCEQLINTGFGRSDDASPEIKEVADKICRAGIHEMLKLETPNLHEIMLDRVIAYGHTWSPLHELVPETPLRHGHAISIDMAYSATLAHIRGLLSSEEHTRLLNLFSRAGLSMDHPQFDAPLLEKATAAILKTRDGKLRAAVPVNPMGDCVFLNDVSHDEMVAALEEHKKIMKTYPRQGAGLEAFVDSSDTGYTMNGAPVENGNGQNIPLNGVENAKLHASGPEGVDGLQQDSSSDDDYVVSSSKTNGHQGKGILSDLKEKANGLQTQIAKAVTVESQ
>F._oxysporum_f._sp._raphani_54005_(FOQG_12197)
MSDMSATVEPTTKGFAVCGYEKIEYDFEFLDGVFNTSNPQLYQLYSPWGRCLAVMDLNIFNLYGNEMQRYFDHYGIPLTIHKTMIGEKAKSMDTLLSIVDSMTDFGIYRKEPVLVVGGGLVTDVAGFACAAYRRNTNYIRIPTTVIGLIDASVSIKVAVNYGRYKNRLGAYHAPSHTFLDFTFLRSLPVAQIRNGFAELIKISTCAHKDTYDLLEKYCEQLINTGFGRSDHASPEIKEVADKICRAGIHEMLKLETPNLHEIMLDRVIAYGHTWSPLHELVPETPLRHGHAISIDMAYSATLAHIRGLLSSEEHTRLLNLFSRAGLSMDHPQFDAPLLEKATAAILKTRDGKLRAAVPVNPMGDCVFLNDVSHDEMVAALEEHKKIMKSYPRQGAGLEAFVDSSDTGYTMNGAPVENGNGQNIPLNGVENAKLHASGPEGVDGLQQDSSSDDDYVVSSSKTNGHQGKGILSDLKEKANGLQTQIAKAVTVESQ
>F._oxysporum_f._sp._conglutinans_race_2_54008_(FOPG_14554)
MSDMSATVEPTTKGFAVCGYEKIEYDFEFLDGVFNTSNPQLYQLYSPWGRCLAVMDLNIFNLYGNEMQRYFDHYGIPLTIHKTMIGEKAKSMDTLLSIVDSMTDFGIYRKEPVLVVGGGLVTDVAGFACAAYRRNTNYIRIPTTVIGLIDASVSIKVAVNYGRYKNRLGAYHAPSHTFLDFTFLRSLPVAQIRNGFAELIKISTCAHKDTYDLLEKYCEQLINTGFGRSDDASPEIKEVADKICRAGIHEMLKLETPNLHEIMLDRVIAYGHTWSPLHELVPETPLRHGHAISIDMAYSATLAHIRGLLSSEEHTRLLNLFSRAGLSMDHPQFDAPLLEKATAAILKTRDGKLRAAVPVNPMGDCVFLNDVSHDEMVAALEEHKKIMKSYPRQGAGLEAFVDSSDTGYTMNGAPVENGNGQNIPLNGVENAKLHASGPEGVDGLQQDSSSDDDYVVSSSKTNGHQGKGILSDLKEKANGLQTQIAKAVTVESQ
>F._oxysporum_Fo5176_(FOXB_11899)
MSDMSATVEPTTKGFAVCGYEKIEYDFEFLDGVFNTSNPQLYQLYSPWGRCLAVMDLNIFNLYGNEMQRYFDHYGIPLTIHKTMIGEKAKSMDTLLSIVDSMTDFGIYRKEPVLVVGGGLVTDVAGFACAAYRRNTNYIRIPTTVIGLIDASVSIKVAVNYGRYKNRLGAYHAPSHTFLDFTFLRSLPVAQIRNGFAELIKISTCAHKDTYDLLEKYCEQLINTGFGRSDDASPEIKEVADKICRAGIHEMLKLETPNLHEIMLDRVIAYGHTWSPLHELVPETPLRHGHAISIDMAYSATLAHIRGLLSSEEHTRLLNLFSRAGLSMDHPQFDAPLLEKATAAILKTRDGKLRAAVPVNPMGDCVFLNDVSHDEMVAALEEHKKIMKSYPRQGAGLEAFVDSSDTGYTMNGAPVENGNGQNIPLNGVENAKLHASGPEGVDGLQQDSSSDDDYVVSSSKTNGHQGKGILSDLKEKANGLQTQIAKAVTVESQ
>B._compniacensis_UAMH_10762_(BAUCODRAFT_80557)
MSDMKASVQETPKGFHVEGYEKIEYDFSFVDGVFEKEHADLAECFSRWRRCLAIMDLNIFNLYGKQMQEYFEHHGVELKIHKTMIGEKAKSIETFLSIVDSMNEFGIIRKEPVLVVGGGLVTDVAGFACAAYRRNTNYIRVPTTVIGLIDASVSIKVAVNYGNYKNRLGAYHAPMHTFLDFGFLRSLPVAQVRNGFAELIKISSCAHLPTFDLLDKHCEDLINTGFGRTDDAKKEVREAADKINRSGIYEMLKLETPNLHEIGLDRVIAYGHTWSPLHELIPSIPLRHGHAISIDMAYSATLANQRGLLSDEEHQRLLKLFSRAGLSIDHPDFDEHVLDKGTAAILKTRDGKLRLAVPHPLGSCVFINDVEKEDLEKALRKHKEIMKSFPREGAGIESFVDASDTGYTMNEAPTEQNGKHAEEHGVTAGLKKAVINDDASNGQANGGLGATNVDGFTGDPKSAVKHAAGVDADSAMTNGGAQVTDKTNGVSNGVNGKH
>P._oxalicum_114-2_(PDE_00008)
MSDLKASVVETKSGFHVEGYEKIEYDFTFLDGVFETQNNQLAHLYERWGRCLAIMDKNIYDIYGQKMQDYFKHHNIELKIHQTMIGEKAKSLETFTQIVDSMTDFGIIRKEPVLVVGGGLVTDVAGFACAAYRRNTNYIRIPTTVIGLIDASVSIKVAVNYGNYKNRLGAYHAPIHTFLDFGFLRTLPEAQVRNGFAELIKISSCAHLPTFDLLDKYCEQLISTKFGRAGQNEEVRKAADEINRNGIFEMLKLETPNLHEIGLDRVIAYGHTWSPLHELTPPTPLRHGHAISIDMAYSATLANIRGLLSDEEHRRILKLFSRCGLSMDHELFNEDILAKATAAILKTRDGLLRAAVPSPLGSCKFLNDVTDQEMAAALRRHKALMAEYPRNGAGIEAYVDASDTGYTVNTTTEEAVPEPVQEPETNGSKPIENAAGVNDGVLRTGLTSELKDLAPNGHANGLPTVQAQT
>A._clavatus_NRRL_1_(ACLA_055850)
MSDLKATVSETIDGFHVEGYEKIEYDFTFLDGVFEPQNPQLANLYERWGRCLAVMDRNIYVLYGDRMQKYFDHHGLELKIHQTMIGEKAKSLETFTSIVDSMTDFGIIRKEPVLVVGGGLVTDVAGFACAAYRRNTNYIRIPTTVIGLIDASVSIKVAVNYGNYKNRLGAYHAPMHTFLDFGFLRTLPEAQVRNGFAELIKISSCAHLRTFDLLDEFCERLIATKFGRSTDDKGEVKKAADEINRNGIYEMLKLETPNLHEIGLDRVIAYGHTWSPLHELTPPVPLRHGHAISIDMAYSATLANNRGLLSDDEHRRLLNLFSRAGLSMDHDLFNEEILDKATQAILKTRDGLLRAAVPSPLGSCKFLNDVTNEEMFAALRRHKKLMKEYPRVGAGVEAYVDASDTGYTINNKPVDPQTHAQKLVTGIDGKEKKSVFSDGILNGFREIAVNGYPNGLRN
>L._maculans_JN3_(LEMA_P063060.1)
MSDLKATVAETKNGFHVEGYEKIEYEFTFLDGVFNTANPELAKCYERWGRCLAVMDLNIFNVYGDEMQNYFDHYRLPLTIHKTRIGEKAKSMDTLLSIVDSMTDFGIIRKEPVLVVGGGLVTDVAGFACAAYRRNTNFIRIPTTVIGLIDASVSIKVAVNYGNYKNRLGAYHAPMHTFLDFTFLKTLPEGQVRNGFAELIKISTCAHKPTFDLLDKYCEQLITTRFGREGNNEEVLKAADEINRAGIHEMLKLETPNLHEIGLDRVIAYGHTWSPLHELSPETPLRHGHAISIDMAYSATLANERKLLSDEEHRRLLNLFSRAGLSMDHELFDEDMLEKATKAILKTRDGLLRAAVPNPIGTCIFLNDVSSEEMNKALRRHKELMKEYPRQGAGIDAFVDASDTGYTENGTVEEAMKDSKKVMNGLSNGKVNGAAEGKPTNNGVPQQLQDGLAANGYANGHKN
>P._tritici-repentis_Pt-1C-BFP_(PTRG_02787)
MSDLKASVVETKNGFHVEGYEKIEYDFTFLDGVFNPANNNLAQCYERWGRCLAVMDLNIYNVYGDEMQKYFDHYNLPLTIHKTMIGEKAKSMETLLSIVDSMTEFGIIRKEPVLVVGGGLVTDVAGFACAAYRRNTNFIRIPTTVIGLIDASVSIKVAVNYGNYKNRLGAYHAPMHTFLDFSFLKTLPEGQVRNGFAELIKISTCAHKPTFDLLDKYCEKLITSRFGREGDDKEVLQAADEINRAGIHEMLKLETPNLHEIGLDRVIAYGHTWSPLHELSPKVPLRHGHAISIDMAYSATLANQRGLLSDEEHRRLLNLFSRAGLSMDHELFDEDMLDKATKAILKTRDGLLRAAVPNPIGTCVFLNDVTAEEMNKALRRHKELMKEYPRDGAGLDAFVDASDTGYTMNDKPVEDAMRDSKKVMNGMSNGAVNDTANGHANGFPKGLQEVMVNGYENGYKN
>P._teres_f._teres_0-1_(PTT_06860)
MSDLKASVVETKNGFHVEGYEKIEYDFTFLDGVFNPANNNLAQCYERWGRCLAVMDLNIYNVYGDEMQKYFDHYNLPLTIHKTMIGEKAKSMETLLSIVDSMTEFGIIRKEPVLVVGGGLVTDVAGFACAAYRRNTNFIRIPTTVIGLIDASVSIKVAVNYGNYKNRLGAYHAPMHTFLDFSFLKTLPEGQVRNGFAELIKISTCAHKPTFDLLDKYCEKLITSRFGREGDDKEVLQAADEINRAGIHEMLKLETPNLHEIGLDRVIAYGHTWSPLHELSPKVPLRHGHAISIDMAYSATLANQRGLLSDEEHRRLLNLFSRAGLSMDHELFDEDMLDKATKAILKTRDGLLRAAVPNPIGTCVFLNDVTAEEMNKALRRHKELMKEYPRDGAGLDAFVDASDTGYTMNDKPVEDAMHESKKVMNGMSNGAVNSTANGHANGFPKGLQEVMVNGYENGYKN
>B._oryzae_ATCC_44560_(COCMIDRAFT_8170)
MSDLKASVVETQNGFHVEGYEKIEYDFTFLDGVFNPANNNLAKCYERWGRCLAVMDLNIFNIYGDEMQKYFDHYNLPLTIHKTMIGEKAKSMETLLSIVDSMTDFGIIRKEPVLVVGGGLVTDVAGFACAAYRRNTNFIRIPTTVIGLIDASVSIKVAVNYGNYKNRLGAYHAPMHTFLDFSFLKTLPEGQVRNGFAELIKISTCAHKPTFDLLDKYCEKLITSRFGREGDDKEVLQAADEINRAGIHEMLKLETPNLHEIGLDRVIAYGHTWSPLHELSPKVPLRHGHAISIDMAYSATLANERGLLSDEEHKRLLNLFSRAGLSMDHELFDEEMLDKATKAILKTRDGLLRAAVPNPIGTCVFLNDVSAEEMNKALRRHKELMKEYPRQGAGLDAYVDASDTGYTVNDKPIEEAMNESKKVMNGLSNGAVNGTAKGHANGIPQGLQEVMVNGYENGYKN
>S._turcica_Et28A_(SETTUDRAFT_100700)
MSDLKASVVETQNGFHVEGYEKIEYDFTFLDGVFNPANNNLAKCYERWGRCLAVMDLNIFNIYGDEMQKYFDHHNLPLTIHKTMIGEKAKSMETLLSIVDSMTDFGIIRKEPVLVVGGGLVTDVAGFACAAYRRNTNFIRIPTTVIGLIDASVSIKVAVNYGNYKNRLGAYHAPMHTFLDFSFLKTLPEGQVRNGFAELIKISTCAHKPTFDLLDKYCEKLITSRFGREGNDKEVLQAADEINRAGIHEMLKLETPNLHEIGLDRVIAYGHTWSPLHELSPKVPLRHGHAISIDMAYSATLANERGLLSDEEHKRLLNLFSRAGLSMDHELFDEEMLDKATKAILKTRDGLLRAAVPNPIGTCVFLNDVSAEEMNKALRRHKELMKEYPRQGAGLDAYVDASDTGYTVNDKPIEEAMHESKKVMNGMSNGAVNGSAKGHANMLPQGLQEVMVNGYENGFKN
>B._sorokiniana_ND90Pr_(COCSADRAFT_38955)
MSDLKASVIETQNGFHVEGYEKIEYDFTFLDGVFNPANNNLAKCYERWGRCLAVMDLNIFNIYGDEMQKYFDHYNLPLTIHKTMIGEKAKSMETLLSIVDSMTDFGIIRKEPVLVVGGGLVTDVAGFACAAYRRNTNFIRIPTTVIGLIDASVSIKVAVNYGNYKNRLGAYHAPMHTFLDFSFLKTLPEGQVRNGFAELIKISTCAHKPTFDLLDKYCEKLITSRFGREGDDKEVLQAADEINRAGIHEMLKLETPNLHEIGLDRVIAYGHTWSPLHELSPKVPLRHGHAISIDMAYSATLANERGLLSDEEHKRLLNLFSRAGLSMDHELFDEEMLDKATKAILKTRDGLLRAAVPNPIGTCVFLNDVSAEEMNKALRRHKELMKEYPRQGAGLDAYVDASDTGYTLNDKPIEEAMNESKKVMNGLSNGAVNGTAKGHANGIPQGLQEVMVNGYKNGYKN
>B._maydis_C5_(COCHEDRAFT_1194844)
MSDLKASVVETQNGFHVEGYEKIEYDFTFLDGVFNPANNNLAKCYERWGRCLAVMDLNIFNIYGDEMQKYFDHYNLPLTIHKTMIGEKAKSMETLLSIVDSMTDFGIIRKEPVLVVGGGLVTDVAGFACAAYRRNTNFIRIPTTVIGLIDASVSIKVAVNYGNYKNRLGAYHAPMHTFLDFSFLKTLPEGQVRNGFAELIKISTCAHKPTFDLLDKYCEKLITSRFGREGDDKEVLQAADEINRAGIHEMLKLETPNLHEIGLDRVIAYGHTWSPLHELSPKVPLRHGHAISIDMAYSATLANERGLLSDEEHKRLLNLFSRAGLSMDHELFDEEMLDKATKAILKTRDGLLRAAVPNPIGTCVFLNDVSAEEMNKALRRHKELMKEYPRQGAGLDAYVDASDTGYTVNDKPIEEAMNASKKVMNGLSNGAVNGTAKGHANGIPQGLQEVMVNGYENGYKN
>B._maydis_ATCC_48331_(COCC4DRAFT_167163)
MSDLKASVVETQNGFHVEGYEKIEYDFTFLDGVFNPANNNLAKCYERWGRCLAVMDLNIFNIYGDEMQKYFDHYNLPLTIHKTMIGEKAKSMETLLSIVDSMTDFGIIRKEPVLVVGGGLVTDVAGFACAAYRRNTNFIRIPTTVIGLIDASVSIKVAVNYGNYKNRLGAYHAPMHTFLDFSFLKTLPEGQVRNGFAELIKISTCAHKPTFDLLDKYCEKLITSRFGREGDDKEVLQAADEINRAGIHEMLKLETPNLHEIGLDRVIAYGHTWSPLHELSPKVPLRHGHAISIDMAYSATLANERGLLSDEEHKRLLNLFSRAGLSMDHELFDEEMLDKATKAILKTRDGLLRAAVPNPIGTCVFLNDVSAEEMNKALRRHKELMKEYPRQGAGLDAYVDASDTGYTVNDKPIEEAMNASKKVMNGLSNGAVNGTAKGHANGIPQGLQEVMVNGYENGYKN
>M._oryzae_70-15_(MGG_00016)
MSDLKATVSETPQGFHVEGYEKIEYDFTFVDGVFDVNNPGLANCYKKWGRVLAVTDKNIFGIYGKRMQEYFQHYDLDLTVKQTSIGEKAKTIDTYLSICDAMTDFGIIRKEPVLVVGGGLVTDVAGFACASYRRNTNFIRVPTTVIGLIDASVSIKVAVNHGRYKNRLGAYHAPIHTFLDFTFLRTLPKSQVRNGFAELIKISSCAHLQVFDLLDKYCEQLIDSKFGRADGAPAEVRSAADIINREGIYEMLKLESPNLHEIGLDRVIAYGHTWSPLHELMPETPLRHGHAISIDMAYTATLANTQGLLKDAEHKRLLDLFSRAGLSIDHPMFDEQVLEKGTAAILKTRDGKLRLAVPNPLGSCTFLNDLSAETLNDALRKHKAVCKTYPRGGEGLEAYVDASDTGYTDNAAEDLSVEAAAKEAAVVNAAHTANGGFKGANGHSNKNVKNGILPNIGAIKTGIDLNGHGLNGLENSPLVDGVKSGL
>M._oryzae_Y34_(OOU_Y34scaffold01060g1)
MSDLKATVSETPQGFHVEGYEKIEYDFTFVDGVFDVNNPGLANCYKKWGRVLAVTDKNIFGIYGKRMQEYFQHYDLDLTVKQTSIGEKAKTIDTYLSICDAMTDFGIIRKEPVLVVGGGLVTDVAGFACASYRRNTNFIRVPTTVIGLIDASVSIKVAVNHGRYKNRLGAYHAPIHTFLDFTFLRTLPKSQVRNGFAELIKISSCAHLQVFDLLDKYCEQLIDSKFGRADGAPAEVRSAADIINREGIYEMLKLESPNLHEIGLDRVIAYGHTWSPLHELMPETPLRHGHAISIDMAYTATLANTQGLLKDAEHKRLLDLFSRAGLSIDHPMFDEQVLEKGTAAILKTRDGKLRLAVPNPLGSCTFLNDLSAETLNDALRKHKAVCKTYPRGGEGLEAYVDASDTGYTDNAAEDLSVEAAAKEAAVVNAAHTANGGFKGANGHSNKNVKNGILPNIGAIKTGIDLNGHGLNGLENSPLVDGVKSGL
>P._fici_W106-1_(PFICI_12759)
MSDLKASVSETKNGFHVEGYEKIEYDFTFIDGVFDVANPNLADCYKRWGRVLAVTDKNVYNVYGHKMEKYFRHYGLDLKIHKTSIGEKAKTIDTFLEICDSMTDFGIIRKEPVLVVGGGLVTDVAGFACAAYRRNTNFIRIPTTVIGLIDASVSIKVAVNYGRYKNRLGAYHAPMHTFLDFTFLRTLPIAQVRNGFAELIKISSCSHLEVFDLLDKYCEQLIECRFGRADGAPDEINREGIYEMLRLESPNLHEIGLDRVIAYGHTWSPLHELVPETPLRHGHAISIDMAYSATLAMKRGLLSADEHRRLLTLFSRAGLSIDHPQFDDEVLDKGTAAILKTRDGLLRLAVPNPLGSCKFINDVSEHELRDALRKHKEICQTYPRQGAGIEAYVDSSDTGYTENGESVDDAAEEADIPPGSKVVNGSATNGNGYGHANGNSNGDISLLEKAKAALLSNGNGHAKKPYTNGVKVQA
>T._minima_UCRPA7_(UCRPA7_3232)
MSDLKASVTETKRGFHVEGYEKISYDFSFVDGVFDITNPGLAECYKPWGRVLAVTDKNVFGMYGQKMERYFEHYGLSLKVHKTSIGEKAKTIDTFLSICDSMTDFGIIRKEPVLVIGGGLVTDVAGFACAAYRRNTNFIRVPTTVIGLIDASVSIKVAVNYGDYKNRLGAYHAPMHTFLDFTFLRTLPIAQVRNGFAELIKISSCSHLEVFNLLDKYCEQLIESKFGRADDSSNELRHAADTINREGIYEMLRLETPNLHELGLDRVIAYGHTCCTFLNNVSAEELKAALRKHKGLMNEYPRCGEGIEAYVDASDTGYTDNDNGKLGVEAAAKEVGMLSTSQTSNGNNSGNNVSEYVNKGLAQSTVRSVDNGVVDGVR
>E._pusillum_Z07020_(EPUS_06787)
MSDLKATVSETKNGFHVEGYEKIEYDFTFIDGVFDIKNSNLADCYSRWGRVLAVTDLNIYNVYGKQMQRYFDHYGLELKIHKTKIGEKAKTIPTFLSIVDSMTEFGIYRKEPVLVVGGGLVTDTAGFACAAYRRNTNFIRVPTTVIGLIDASVSIKVAVNYGNYKNRLGAYHAPIHTFLDFTFLRTLPKAQIRNGFAELIKISSCAHLDTFNLLDKYCEQLIETGFGRTDNAPAEVRKAADTINREGIHEMLKLETPNLHEIGLDRVIAYGHTWSPLHELVPETPLRHGHAISIDMAYSATLANSRGLLSDVEHMRLLNLFSRAGLSMDHHQFDEEILDKGTAAILKTRDGKLRAAVPRPLGSCIFINDLEPKEMHSVLRRHKEIMKQFPRNGEGLEAYVDASDTGYTENHYDESKAIEEAAVTAGNLNGFMNGTNGVSKGVNGHTNGHKDGPEAHTNGELDGVSKIAQQAGFDGAEHGLMNGADGFTNGAKA
>M._brunnea_f._sp._multigermtubi_MB_m1_(MBM_04236)
MSDMKATVSETKSASGHDGFHVTGYEKIEYDFTFIDGIFDVKNSNLADCYKKWGRCLAVTDQNIYNVYGPEMEKYFEHYGLELRIHKTKIGEKIKTMPTLLSIVDSMNDFGIYRKEPVLVVGGGLVTDVAGFACAAYKRNTNFIRIPTTVIGLIDASVSIKVAVNYGSHKNKLGAYHAPMHTFLDFTFLRTLSTAQIRNGFAELIKISTCSHLEIFNLLDKYCEDLIEKSFGRADGSPQELIDAADKINREGIFEMLRLETPNLHEIGLDRVIAYGHTWSPIHELAPETPLRHGHAISIDMAYSATLANNRKLISDDEHRRLLQLFSRAGLSMDHHQFDEAMLVKATAAILKTRDGLLRAAVPNPIGRCTFLNDVSADEMNAALRRHKQLMKEYPRNGEGIEAYVDASDTGYTENPQAEAQRMIEAAAKKAAGGSLNGSGASNGVNGSANGTTNGANGVTNNGSHSLNGHAAAVHAPAMPSGLTNGASAKLNGLKA
>G._lozoyensis_ATCC_20868_(GLAREA_08216)
MSDLKASVSETKTSSGHVGFHVEGYEKIEYDFTFIDGVFNVDNPNLADCYKKWGRVLAVTDLNIYNVYGKQMEKYFQHYDLELKIHKTKIGEKAKTMPTLLSIVDSMNEFGIYRKEPVLVVGGGLVTDVAGFACAAYRRNTNFIRVPTTVIGLIDASVSIKVAVNYGNYKNRLGAYHAPIHTFLDFTFLKTLPTAQIRNGFAELIKISTCSHLDTFNLLDKYCEQLIDQSFGRAEGSPKELIDAADRINREGIHEMLKLETPNLHEIGLDRVIAYGHTWSPLHELVPETPLRHGHAISIDMAYSATLANQRKLISDEEHRRLLNLFSRAGLSMDHHQFDEEILAKATAAILKTRDGKLRAAVPNPIGSCTFLNDVTAEEMNEALRRHKQLMKEYPRNGEGLEAYVDSSDTGYTENAKMEEEKIIENAAKKAGQLNGSNGHVNGTTNGVHKTSAKTNGHVNGNGALSNGTSGNAAKVNGNA
>S._borealis_F-4157_(SBOR_4234)
MSDLKASVSETTSSTGHVGFHVEGYEKIEYDFTFIDGVFNIDNPNLADCYSHWKRCLAVTDLNIYNVYGKQMESYFEHYGIELVFHKTKIGEKAKTIPTFLSIVDSMTEFGIYRKEPVLVVGGGLVTDVAGFACAAYRRNTNFIRVPTTVIGLIDASVSIKVAVNYGNYKNRLGAYHAPIHTFLDFTFLRTLPTAQIRNGFAELIKISSCSHLPTYDLLDKYCEQLIEKSFGRADGSSKELIDAADKINREGIHEMLKLETPNLHEIGLDRVIAYGHTWSPLHELVPDTPLRHGHAISIDMAYSATLANQRKLLSDEEHHRILNLFSRAGLSMDHHQFDEEILAKATAAILKTRDGKLRAAVPNPLGSCTFLNDVTAEEMNEALRRHKQLMKEYPRNGEGIEAYVDASDTGYTENAKMEEERIIAMAAKKAGQLNGTNGHVETKMNGHVEAKTNCHAASTNGKVNGLVNGHGIGALSNGTTGNYS
>S._sclerotiorum_1980_UF-70_(SS1G_08336)
MSDLKATVSETTTSSGHAGFHVEGYEKIEYDFTFIDGVFNVDNPNLADCYTHWGRCLAVTDLNIYNVYGKQMEKYFDHYNIKLVLHKTKIGEKAKTIPTFLSIVDSMTEFGIYRKEPVLVVGGGLVTDVAGFACAAYRRNTNFIRVPTTVIGLIDASVSIKVAVNYGNYKNRLGAYHAPIHTFLDFTFLRTLPTAQIRNGFAELIKISSCSHLPTFDLLDKYCEQLINNSFGRADGSSKELIEAADKINREGIYEMLKLETPNLHEIGLDRVIAYGHTWSPLHELVPDTPLRHGHAISIDMAYSATLANQRKLLSDEEHRRILNLFSRAGLSMDHHQFDEELLQKATAAILKTRDGKLRAAVPNPLGSCSFLNDVSAEEMNEALHRHKELMKGYPRNGEGLEAFVDASDTGYTENAKKEEERVIEMAAKKASQLNGTNGHVKAKTNGNHVALTNGKVNSIVNGHVNGTLSNGTFNNGTTGSY
>B._fuckeliana_BcDW1_(BcDW1_9470)
MSDLKATVSETTTKSGHAGFHVEGYEKIEYDFTFIDGVFNIDNPNLAECYTHWGRCLAVTDMNIYNVYGKQMEKYFQHYNIKLVFHKTKIGEKAKTIPTFLSIVDSMTEFGIYRKEPVLVVGGGLVTDVAGFACAAYRRNTNFIRVPTTVIGLIDASVSIKVAVNYGNYKNRLGAYHAPIHTFLDFTFLRTLPTAQIRNGFAELIKISSCSHLPTFDLLDKYCEQLIENSFGRADGSSKELIDAADTINRGGIHEMLKLETPNLHEIGLDRVIAYGHTWSPLHELVPDTPLRHGHAISIDMAYSATLANQRKLLSDEEHRRILNLFSRAGLSMDHHQFDEEILEKATAAILKTRDGKLRAAVPNPLGSCTFLNDVSAEEMNQALHRHKELMKEYPRNGEGIEAFVDASDTGYTENAKMEEERIIEMAAKKAGQMNGTNGHANGTNGHTKGTNGHANGTNGHANGTNGHTNGTNGHTNGTNGHVNGANGHVPHTNGKANGLVNGHSNGALSNGTTGNY
>B._fuckeliana_T4_(BofuT4_P133930.1)
MSDLKATVSETTTKSGHAGFHVEGYEKIEYDFTFIDGVFNIDNPNLAECYTHWGRCLAVTDMNIYNVYGKQMEKYFQHYNIKLVFHKTKIGEKAKTIPTFLSIVDSMTEFGIYRKEPVLVVGGGLVTDVAGFACAAYRRNTNFIRVPTTVIGLIDASVSIKVAVNYGNYKNRLGAYHAPIHTFLDFTFLRTLPTAQIRNGFAELIKISSCSHLPTFDLLDKYCEQLIENSFGRADGSSKELIDAADTINRGGIHEMLKLETPNLHEIGLDRVIAYGHTWSPLHELVPDTPLRHGHAISIDMAYSATLANQRKLLSDEEHRRILNLFSRAGLSMDHHQFDEEILEKATAAILKTRDGKLRAAVPNPLGSCTFLNDVSAEEMNQALHRHKELMKEYPRNGEGIEAFVDASDTGYTENAKMEEERIIEMAAKKAGQMNGTNGHANGTNGHTKGTNGHANGTNGHANGTNGHTNGTNGHVNGANGHVPHTNGKANGLVNGHSNGALSNGTTGNY
>C._apollinis_CBS_100218_(W97_04284)
MSDLKATVQETKTGFHVEGYEKIEYDFTFLDGVFDTKNSNLADCYTRWGRCLAVMDLNIYNIYGEQIEKYFDHYKMDLKIHKTMIGEKAKTMDTLLSIVDSMTEFGIIRKEPVLVVGGGLVTDVAGFACAAYRRNTNFIRVPTTVIGLIDASVSIKVAVNYGNYKNRLGAYHAPMHTFLDFTFLRTLPKGQVRNGFAELIKISTCAHLPTFNLLDKYCEQLIETGFGRKDGAPEEVTNAADEINRAGIHEMLKLETPNLHEIGLDRVIAYGHTWSPLHELVPEVPLRHGHAISIDMAYSATLANMRGLLSDEEHKRLLNLFSRAGLSMDHRDFNEEILDKATKAILKTRDGLLRAAVPNPIGSCVFLNDVSAEEMNAALRKHKEICKGYPRNGEGLEAFVDSSDTGYTMNNKPVEAKTNGANGHVSNGTVINDDTKVNGKPVQNGDAVKAATKHASGPEGVDGLQNPVTNGATEHANGLNGHSNGTNGHSNGVH
>N._parvum_UCRNP2_(UCRNP2_5834)
MSDMKATVAETPAGFHVQGYEKIEYDFTFLDGVFDKSNSQLADCYRSWGRCLAVMDFNIFNTYGVQMQEYFDHYGLDLKIHKTMIGEKAKSIDTFLSIADSMTDFGIMRKVSLVVFACAAYRRNTNYIRIPTTVIGLIDASVSIKVAVNYGNYKNRLGAYHAPMHTFLDFGFLRTLPEAQVRNGFAELIKISTCAHLDTFNLLDKYCEQLIKTGFGRADGSPAEVRKAADKINRAGIHKMLELETPNLHEIGLDRVIAYGHTWSPLHELVPEVPLRHGHAISIDMAYSATLANMRGHLSDAEYRRILNLFSRAGLSMDHPQFDEEILDKGTKAILKTRDGKLRAAIPSPLGSCVFLNDVSYKQMIKALHLHKQVMKEYPRQGEGLEAYVDSSDTGYTINGGAVEDKKSTNGASSLKKAVMNDDAADGVGAGGPVQNGFTSKPASAMRNAGAGVDGILNGVNGHGSGTKGVNGHSRAANGHSH
>M._phaseolina_MS6_(MPH_07850)
MKATVAETPAGFHVQGWEKIEYDFTFVDGVFDIRNRQLAGCYERWGRCLAVMDFNIFNIYGVQMQEYFDHYKIDLKIHKTMIGEKAKSIDTFLSIADSMTDFGIMRKEPVLVVGGGLVTDVAGFACAAYRRNTNYIRIPTTVIGLIDASVSIKVAVNYGNYKNRLGAYHAPMHTFLDFCFLRTLPEAQVRNGFAELIKISTCAHLDTFDLLDKYCEELIKTSFGRADGSPAEVRAAADKINRAGIHKMLELETPNLHEIGLDRVIAYGHTWSPLHELVPEVPLRHGHAISIDMAYSATLANMRGQLSDAEYQRILNLFSRAGLSMDHAQFNEEILDKGTKAILKTRDGKLRAAIPSPLGSCVFLNDVSYEEMIKALQLHKQVMKEYPRQGEGLEAFVDSSDTGYTINGVAVEDKASNGASSLKRTVVNDDTTDGFAAGGPVQNGYTSKATAEHMAAGPGGVSNGVNGHGSGTNGVNGHGGAANGHSR
>Z._tritici_IPO323_(MYCGRDRAFT_76728)
MSDMSATVAETPKGFHVEGYEKIEYDFTFLDYVFDVKKDDLAKCYERWGRVLAVMDANIFEQYGEDLQQYCDHYKLDLSIHKTMIGEKAKSIDTFLSIVDSMTKFGIYRKEPVLVIGGGLVTDVAGFACAAYRRNTNFIRIPTTVIGLIDASVSIKVGVNYGNYKNRLGAYHAPIHTFLDFTFLRSLPTAQIRNGFAELIKISSCAHLPTFDLLDKYCEEIIKTGFGRTDDATAEVKEACDKINRAGIHEMLKLETPNLHEIGLDRVIAYGHTWSPLHELVPKVPLRHGHAISIDMAFSATLAHQRGNLPQADYERLLKLFSRCGLSMDHPDFNEEILAQATAAILKTRDGKLRAAVPSPLGSCEFFNDVTEKEMNDALRKHKEVCKTYPRNGEGLEAFVDASDTGYTKNKAPVEKKLSNGLKKLNVLNDDVSNGTNGFSPEKAEGLANGALNGSTKSINGNGHANGHANGNGHANGHANGDHGDCC
>P._fijiensis_CIRAD86_(MYCFIDRAFT_33875)
MSDLKATVAETTKGFHVEGYEKIEYDFTFIDNVFDTSKPDLAKCYERWGRCLAVMDMNIFSVYGEQMQRYFDHYNIQLDVHKTMIGEKAKSIDTFLSIVDSMNKFGIFRKEPVLVIGGGLVTDVAGFACAAYRRNTNYIRIPTTVIGLIDASVSIKVAVNYGNYKNRLGAYHAPIHTFLDFTFLRTLPKAQIRNGFAELIKISSCAHLPTFDLLDKYSTEIIETGFGRTDGASQEVRKACDEINRAGIYEMLKLETPNLHEIGLDRVIAYGHTWSPLHELVPDVPLRHGHAISIDMAYSATLAHMRGNLPEKDYRRLLDLFSRVGLSMDHHQFNEDILDKGTKAILKTRDGKLRAAIPSPLGSCVFLNDVTTEEMHAALRKHKEVCRTYPRNGEGLEAFVDSSDTGYTLNDAPMNGANGHANGHANGINGHANGVSVNGVKSATKAASGPEGVDGLQKKPNGIMNGTNGVNGVH
>D._septosporum_NZE10_(DOTSEDRAFT_74971)
MSDMKATVAETAQGFHVEGYEKIEYDFTFIDSVFDVNKGNLADCYKRWGRCLAVMDMNIFNVYGEQVQNYFDHYNISLDVHKTMIGEKAKSIETFLSIVDSMTKFGIYRKEPVLVIGGGLVTDVAGFACAAYRRNTNYIRIPTTVIGLIDASVSIKVAVNYGNYKNRLGAYHAPIHTFLDFTFLRTLPTAQIRNGFAELIKISSCAHLPTFDLLDKYAEEIVRTGFGRTDDASAEVTKAADTINRAGIHEMLKLETPNLHEIGLDRVIAYGHTWSPLHELVPEVPLRHGHAISIDMAYSATLANIRGNLPDEDHKRLLNLFSRVGLSMDHRDFNEDILDKATQAILKTRDGKLRAAIPSPLGKCVFLNDVTQEDMNSALRKHKEIMKSYPRNGEGIEAFVDSSDTGYTLNGSNVESTGVSNGLKRLNVLNDDTQANGNGHANGNGVQTNGVKAATKHASGPEGVDGTQSKDQTNGMNGHIVNGQTNGAH
>S._musiva_SO2202_(SEPMUDRAFT_151827)
MSDLKATVAETSNGFHVEGYEKIEYDFTFIDSVFDPRKPDLAKCYERWGRALAVMDTNIFNVYGEQMQRYFDHHKIELQVHKTMIGEKAKSIDTFLSIVDSMTKFGIYRKEPVLVIGGGLVTDVAGFACAAYRRNTNFIRIPTTVIGLIDASVSIKVAVNYGNYKNRLGAYHAPIHTFLDFTFLRTLPEAQIRNGFAELIKISSCAHLPTFDLLDKYAEQIIKTGFGRSDDATEEVTKACDEINRAGIHEMLKLETPNLHEIGLDRVIAYGHTWSPLHELVPDVPLRHGHAISIDMAYSATLAHMRGNLPDGDYKRLLDLFSRVGLSMDHEDFNEDILDKATTAILKTRDGKLRAAIPSPLGSCVFLNDVEQSEMNEALRKHKEMCKTYPRNGLGIEAFVDSSDTGYTLNNKAVDATAGTNGHANGSSAGLKKIHVINDDTKQATTNGSNGHANGNGVAVNGVKAAKKAASGPEGVDGLQTNGVQNGTNGHLVNGTS
>C._europaea_CBS_101466_(HMPREF1541_10826)
MSDLQATVAETPNGFHVQGYEKIEYDFTFIDGVFDMGNKALADCYERWGRCLAVMDLNIFNLYGEKMQAYFDHYDIDLDVHKTMIGEKAKSMDTLLSIVDSMTKFGIFRKEPVLVIGGGLVTDVAGFACAAYRRNTNFIRIPTTVIGLIDASVSIKVAVNYGNYKNRLGAYHAPMKTFLDFTFLKTLPEAQIRNGFAELIKISTCAHLPTFELLEKYCTELIQTGFGRTNDAPAEVRKAADTINKAGIYEMLKLETPNLHEIGLDRVIAYGHTWSPLHELVPEIPLRHGHAISIDMAYSATLANIRGILSDADHKRILDLFSTAGLSMDHHQFNEEILDKGTKAILRTRDGLLRAAVPSPLGSCIFLNDVSMDEMYDALKAHKKLMKQYPRNGEGLEAFVDSSDTGYTLNNQPVEINGVSNGLRKLNVLNDDSTRNGVESNGTDVSKKHASRLERVDGLQKSVNGTNGQTNGVTNGTNGHSNGVTNGVNGHQ
>C._psammophila_CBS_110553_(A1O1_01012)
MSDLKASVAETATGFHIEGYEKIEYDFTFIDGVFDLKRRDLADCYTRWSRCLAVMDYNIFNIYGEQMQKYFDHYNIDLDVHKTMIGEKAKSIDTFLSIVDSMSKFGIYRKEPLLVIGGGLVTDVAGFACAAYRGNTNYIRIPTTVIGLIDASVSIKVAVNYGNYKNRLGAYHAPIHTFLDFTFLRTLPKAQIRNGFAELIKISTCAHLPTFELLDKYCEQLINSGFGRCDGASEEVRKAADAINRAGIHEMLKLETPNLHEIGLDRVIAYGHTWSPLHELVPDVPLRHGHAISIDMAYSATLANMRGILNDKDHQRILRLFSRAGLSMDHHQFDEDILDRGTKAILRTRDGKLRAAVPGPLGSCIFLNDVSMEEMYAALKQHKALMKNYPRNGEGIEAFVDVSDTGYTVNNKPVESNSLSNGPSSLNVLNDDTYNNVIQANDHKNANGGMVKSVSIATKHASGLERVPSPIVGSTGNTSDGLNGDFANGGPDSVSNELNGYSKEVEVRA
>C._carrionii_CBS_160.54_(G647_03988)
MSDLKASVAETAAGFHVEGYEKIEYDFTFIDGVFDTSRSELANCYQRWGRCLAVMDYNIFNVYGEQMQKYFDHYNIDLDVHKTMIGEKAKSIDTFLSIVDSMNKFGIFRKEPVLVIGGGLVTDVAGFACAAYRRNTNYIRIPTTVIGLIDASVSIKVAVNYGNYKNRLGAYHAPMHTFLDFTFLRTLPEAQIRNGFAELIKISTCAHLPTFELLDKYCEQLIGTGFGRADGAPKEVRDAADAINRAGIHEMLKLETPNLHEIGLDRVIAYGHTWSPLHELVPEVPLRHGHAISIDMAYSATLANMRGILPDEDHKRLLNLFSRAGLSMDHHQFDEEILDKATKAILRTRDGKLRAAVPSPLGKCVFLNDVSMDEMFAALKHHKSIMKNYPRNGEGLEAFVDASDTGYTVNNKPIEAETNSISNGLKKLNVLNDDTHKNGPQTNGHSDTDGKNTNGVATAVKHASGPEDVNALGNGTNKDTPNGLVDGVANGLNGHRNGVKVQG
>C._yegresii_CBS_114405_(A1O7_04691)
MSDLKASVAETAAGFHVEGYEKIEYDFTFIDGVFDTSRSELADCYRRWGRCLAVMDYNIFNVYGEQMQKYFDQYKIDLDVHKTMIGEKAKSIDTFLSIVDSMNKFGIFRKEPVLVIGGGLVTDVAGFACAAYRRNTNYIRIPTTVIGLIDASVSIKVAVNYGNYKNRLGAYHAPMHTFLDFTFLRTLPEAQIRNGFAELIKISTCAHLPTFELLDKYCEQLIGTGFGRADGAPKEVRDAADAINRAGIHEMLKLETPNLHEIGLDRVIAYGHTWSPLHELVPEVPLRHGHAISIDMAYSATLANMRGILPDEDHKRLLNLFSRAGLSMDHHQFDEEILDKATKAILRTRDGKLRAAVPAPLGKCVFLNDVSMDEMFAALKHHKSIMQNYPRNGEGLEAFVDASDTGYTVNNKPVEAETNGVSNGLKKLNVLNDDTHKSGSQTNGHSDADGKHTNGVSAAVKHASGPEGVNGLGNGTTDDTSNGLADGVANGINGHRNGIKVQG
>C._coronata_CBS_617.96_(A1O1_01840)
MSDLKASVAETPAGFHVEGYEKIEYDFTFIDGVFDINRRELADCYKRWGRCLAVMDYNICNVYGNQMQKYFDHYDIDLDIHKTMIGEKAKSIDTFLSIVDSMNKFGVYRKEPVLVIGGGLVTDVAGFACAAYRRNTNYIRIPTTVIGLIDASVSIKVAVNYGNYKNRLGAYHAPMHTFLDFTFLRTLPEAQIRNGFAELIKISTCAHLPTFDLLDKYCEQLIGTGFGRQDGAPEEVRAAADAINRAGIHEMLKLETPNLHEIGLDRVIAYGHTWSPLHELVPDVPLRHGHAISIDMAYSATLANMRGLLSDKEHKRILDLFSRAGLSMDHHQFDEDILDKGTKAILRTRDGKLRAAVPSPLGKCVFLNDVSMDDMYAALKRHKSIMKSYPRNGEGLEAFVDASDTGYTVNGEPVENHGAMNLNGHKQLNVLNDDTEQNGSAANGHVDDSKATNGFAKATKHASGPEGVDGLQNGAVDVAPNGHANGIAKGVNGHTNGIRVNGAH
>E._dermatitidis_NIH/UT8656_(HMPREF1120_03313)
MLLMEVYHRGQLCGLLGDAIISKSEPILPFLLALPAAIDVFQLFSATQCLFSPVFVFTYKMSDLKASVAETPSGFHVEGYEKIEYDFTFIDGVFDIKRSELADCYKQWGRCLAVMDYNIFNVYGEQMQKYFDHHNIELDIHKTMIGEKAKSIDTFLSIVDSMNKFGIYRKEPVLVIGGGLVTDVAGFACAAYRRNTNYIRIPTTVIGLIDASVSIKVAVNYGNYKNRLGAYHAPMHTFLDFTFLRTLPEAQIRNGFAELIKISTCAHLPTFNLLDKYCEQLISTGFGRKDGASQEVRNAADDINRAGIHEMLKLETPNLHEIGLDRVIAYGHTWSPLHELVPDVPLRHGHAISIDMAYSATLANMRGILSDEDHKRILNLFSRAGLSMDHHQFDEEILDKGTKAILRTRDGKLRAAVPSPLGRCVFLNDVSMDDMYAALRRHKSLMKDYPRNGEGLEAFVDASDTGYTVNGLPVELNGSSTNAKLKVLNDDVKATGVATNGHVDVDGKRTNGITKATKHASGPEGVDGLQGGAVDAVPNGYSNGIANGVNGNANGVHTNGVH
>S._bottropensis_(EEVS)
MDLTSAKEVSMSQSFPLLDPPHYPEGSLTGSPTGSSWQVSSLLPVTYTVRTCRDLLDPDNDNLEREAFGGPSRRRLIIVEQKVFDFYGARLVTYLRERRLAGHVVSLVAHESVKDQYLANRIVDAIDDFGIDRRCEPIVVIGGGVMLDVAGWVAGAYRRGTPYIRIPTTLIGLVDAGVGIKTAVNHNGHKNIIGSYHAPLSALLDPQFLLTLPARHISNGMAEIAKMGLMCDVALWKLIAAQPNELVRTALGFTDSSLTDSGEKILSRAIHSMLAELQPNLWERDLRRLVDFGHTFSPDLEMASQPELLHGEAVSIDMAISCALSHQRGLLYEGPLREIIVTLHGLGLPVDHPMCTLDLLSHGLAQTTLHRGGRQRIPVPVEPGSAEFLEEVTERELAEALSHVRHIAGDLR
>A._nigrescens_(EEVS)
MALTMLPDGAWSVTAKQVVEYAVRPVPNVLNGTFEIPGPDSAECDLLGRTPAGSMRRLVVVDREVMRLYGRQVRGFLDRHGIEYRLLVLPGGEATKTMRTVLRVCRELDDFGIARRSEPVIVFGGGVLNDVVGMAASIYRRGIERIVYGTTLVALVDATVGAKTASDHNGFKNRLGTYRPARLVIADRSFLATQERRRLSDGLAEILKLGIVCDKSLFELLEDYGGLVLDERFQAATPTADAAATQIIEDGIKVMLTELHENLWEGELARATYFGHTWSPKVEMEALRRSRSPLAWRRRRWLLHGEAVALDMLLSVSIACSRGLISESELDRIVAVVRQLDLPTWDPLLDEPAILAAGLEDSVRHRDGEQLAPLPESIGSVTYANDITPAEVTAAVDWMRSLRKSDNRETRHG
>N._asteroides_(EEVS)
MIVFDLGGTWWRLAVLSPSGELTDQDRHPAVTKAGTGSNTATLRELMVQFLLTQTRRLLEIHPDVVDVGISIGAATNGHTGQILASAPLWGDSADPFDLQAVLCENEPRTRWWVVNDVTSLALAITRRPEVRAMNLKTVAAVTVSSGIAARTIDIESGEVVLDRIHGTQGEIGHLPAAVTAPLSTEPSVCDCGAVGHVSALAAGKAIDRQLTQLASIVGAEATTDPPLTRLRCALEANNPHAKAFLDSVTAPLARALLYLLAIDPHIDHVFLSGGVVDTLANHYMNSMYRCLEADGLYLVSTHQPTVFRDRITRLESDGLDPLRGAGLFARTQSLLATARPGEGITDMDRIWGVAATQQVCYRIRRTRDCLDPDNSDLADAVGIGNRRTLVFVDSTVMSFVGDQILAYFDTYTSNCTVVPIETTERTKNSETVSRIIREYDKFGLSRRRDAVVALGGGVLTDVVGFAASIYRRGVPYVRVPTTLLGMVDAAVGVKTGINFNGRKNRLGTYYASSETIVDPSFLATLPDRQISNGMAEILKIALVKDSGLFDRIEREWTTASGFAANTTVSGPIIDAAITAIVEELEPNLWEDNLARLPDFGHTFSPSFELAAKPKLYHGEAVAIDIALSCVLAQRRQLIDDECLGRILTLMARVGLPLSHTCITDDMLRAGLSDSIRHRDGNQNIPLLTKIGTAIFAQDIAATELATAADVVRPFHNELCTA
>S._sp._ATCC_39006_(EEVS)
MKNASLFVERDESIDPASWTIASSLPVNYSVEVVPALFSTENPKLYNLCKNNNSHGIRVLVFIDKEVSRIHGENIKGYLDYYKIDSSLVELEGDEDSKNIEHVLQVAREIADSGLLRRSEKIIAIGGGVVMDVVGFTANLYRRGVPYIRIPTTLMGQIDAGIGIKTGINYQDHKNRLGTYYSPVASLIDPTFLGTVSQRHITNGVSEIIKMALVKDVHLFTLLEDIVDELTPAGFASHSPRHREAVERAIDGMLEELEPNLWEDNLERIVDYGHTFSPSLELLSNPPLLHGEAVAVDMALCAGLSYVRGLIYKTTADRVVRFIQSCNLPVYHEIFTVDLLAEALNDTIKHRDGLQRVPLINAIGSAVFCNDISRQEIIRALNYIKSFNN
>G._sp.PCC_7428_(Glo7428_0525)
MSAKWSVKTQLPVHYTVFESFDLFNPENNALLFDGQNSSQKSLRRVVIVDDYVERLHGERIRQYFQYHEIEYRLISLSVSEDNKSMDTVFQVIEELNAFEVSRRSEPVIAIGGGVLMDIVGLAANLFRRGIPYIRVPTTLLGVVDAAIGAKTAVNFQGHKNRIGTFYPPLAAILDTTLLETLSDRQISNGIAEILKIALVKDAELFELLENYGAAMLSSKCQNPEAVPIIRRSVQGMLEDLESNLWEEKLERLVDYGHTFCPTLELKAVPKLLHGEAVAVDMAISVMLAYQRSLVTYQEVERIYNFMRSVRLPLLHPICTPELLYAALQSTTKHRNGLQRFPLTVGIGAAQFFHDITYEEIKTAVKAIAQLEPDAAMQTSPDTLLNGGDPRTQVSSL
>S._espanaensis_DSM_44229_(EEVS)
MKSWTVNATQEVSYDVRQTDRVLDPGNRDLARAAALHPGARRLVVVDRQVWQLYGPDVRAYFRHQRVDARYVALPTDEPNKTVESVYAVVDAADAAGLNRRSDPIIAIGGGVLTDVVGLAASLYRRGIPFIRVPTTLIGLVDAAVGVKTAINHHSHKNRLGTYFPAATTLLDQSFLRTLPTRHVANGLAEIVKIALVRDRVLFDLLADRAADVVELVKHGGVGGEIIERAVGGMLAELAPNLWEQELRRLVDFGHTFSPGFELNADHPLLHGEAVAVDMVLCCLIAQGRGLLSEDEVRRVVRLLRLIGLPVTTSGVTPDQLVRCLEDATRHRDGHQHLPLPQGLGHGVFVEDVTPEEIHRAHRSWVALDRLREVA
>S._clavuligerus_ATCC_27064_(SSCG_00526)
MAWTVRSTQDVTYRVQQTDSIFDPGNSTLADVAGLQQRSRRLVVVDRNVDRLLGRAIRGYFTAWGHDHATFLVLEPNEAAKSSDALLSIAQAADRAGIKRRSEPIVAIGGGVVTDLAGLAASLYRRGTPFVRIPTTLIGLVDAAVGAKTAINFNGHKNRLGTYFPATHTLLDHSLLRTLPERHIRNGLAEIIKMAVMKDSTLFSLVEQDADQLVDRRFDTPLAQQVIERSVSGMLEELEPNLWEHDLKRLVDFGHTFSPVIEMRAEPQLLHGEAVSIDMALSCAIAHDRGILGREATMRVIGLLHRVGLPTWHPVCDLSQLCSGLEDSVRHRDGHQHLPVPTGIGRARFLEDVTPEDLGRATTLLADLALESAGR
>S._rotundus_DSM_44985_(EEVS)
MNVLEPSETRLALSLEATATLDISYRLDVVNRIFDERNTALADEHRGSCPGQVRAVVVDDVLADEIGTRAHEYYAAHGIEARVLALASGEARKDMDSVLAVVEFLDSVGVRRSNNAVVAIGGNVLLDVVGFAASMYRRGIPWIRIPTTLLGVVDGCVSAKTGVNHRGARNRLGSFHPAARTFIDSALLATLPRRQISNACGEILKMALIKDARLFELLEQHGAALVETSFQHPSANEVIERSIIGMHTELRDNLWERDLKRIVDYGHIFSPPIEMAVVPELLHGEAVAIDCLFTAAIAEARGLLRAGDVERVHGVIAQVGLPSCHPLFCEMSMLHQAIEESKLHRGGDLNLPILHGIGVCGFTQTVDEGELAFAVNRIQQLGSTRQNRKAN
>S._sp._Mg1_(EEVS)
MAARGRTTMSGTTRQQSWKIQTELPVEYEIVETHDLLNPGNPDLLTVPGGGRGTGTRLVILDHSVDKLYGAKIRTYFSENDVPVDYLTLPGSEENKSIERVLEVVNKLNEVGTNRLSSPPIVIGGGVVADVVGLAASLYRRGIPFVRVPTTLLGQVDVSVAAKSGINYGGYRNRLGAYTPPPRTLIDRSFLATVPRRQLRNGMGEIFKMALIKDLRLFELLEEYGAELIEARFQDPRPGEGPAAAVADEVIGRAIAGMAEELQPNLWEKDLQRSVDYGHSFSPLVEMRALPELLHGEAVAMDCVFSALLAAGRGLIDDGQFTRIVAVARRMGLAPSHPLFCDVELVLEGLADTVLHRDGKQNLPILTAIGEVCFLNDVSEGEIERACAGMGRLLGTGAGRAGQRVGADR
>N._gilva_(EEVS)
MLDPDNPELLAVPGGGSTTDTRLIILDHAVDELYGTRIRSYFAENSATVEYLTLPGSEEYKSIDRALEVVNKLNEVGTNRLSNPPIVIGGGVVADVVGVAASLYRRGIPFIRVPTTLLSQVDVSVAAKSGVNYGGYRNRLGSYTPPPRTLIDREFLATVPDRQLRNGMGEIFKMALIKDQRLFELLEEHGAELIQHRFQDPTPGYDGLTGTIADEVIGRSIAGMAEELEPNLWEKNLQRSVDYGHSFSPLVEMRASPELLHGEAVAMDCVFSAIIAAHRGLISGADLDRIIAVARRLGLEPSHPLFSDVALVSEALADTIRHRNGQQNLPILTGIGAVCFLNDVTEGEIAQACDGMGRLLASHADDHAQSVGAS
>C._Burkholderia_kirkii_(EEVS)
MNMARSPDQPNSQRSEYFQYWDVSASFDVTYRVICANGVLLSSNPLLLQLGSSEKTGREDHGRRLVFVESEVFRFYSEAINRFFGKGSRIAILNATEKTKNLRLVEHAVQQMTQFGINRRSEPVIAIGGGCLMDAVGFAASIYRRHIPYVRVPTTLLGIVDAGIGIKTGVNFGLHKNRIGSYCAPIAAVLDTTFLATLPTRHIRNGLAEVLKMAIVSDATLFQLLESHALDLVDACAKSSPVSLRIINLSIQRMLEELEPNLWEHDLYRVVDFGHTFSPVIEMFKVDRLLHGEAVAIDMCISTVIAARRHLIDIAAADRIIALTNRMGLPVINSDCTAANMQTALDDIVKHRDGLQRIPVPTAIGEATFLNDVCLQEVMEACEYLQRLFDEGALG
>C._Burkholderia_kirkii_UZHbot1_(EEVS)
MNMARSPDQPNSQRSEYFQYWDVSASFDVTYRVICANGVLLSSNPLLLQLGSSEKTGREDHGRRLVFVESEVFRFYSEAINRFFGKGSRIAILNATEKTKNLRLVEHAVQQMTQFGINRRSEPVIAIGGGCLMDAVGFAASIYRRHIPYVRVPTTLLGIVDAGIGIKTGVNFGLHKNRIGSYCAPIAAVLDTTFLATLPTRHIRNGLAEVLKMAIVSDATLFQLLESHALDLVDACAKSSPVSLRIINLSIQRMLEELEPNLWEHDLYRVVDFGHTFSPVIEMFKVDRLLHGEAVAIDMCISTVIAARRHLIDIAAADRIIALTNRMGLPVINSDCTAANMQTALDDIVKHRDGLQRIPVPTAIGEATFLNDVCLQEVMEACEYLQRLFDEGALG
>P._aeruginosa_(EEVS)
MEIMANDSLGSDECLTWRIRGELKLQYDVIEAPNLLDVDSRILEDIGREDTQKERRSLLVADRQVFKLHGDNITRYFIGRGIKFQLTVIDISESTKNLDTVRSILNSMIEFGIARRCEPVIVFGGGCLMDLVGLAAGLYRRKVPYVRVPTTLLGIVDAAIGVKTGCNFGEHKNRIGSYYPPVAALLNRSFLRTLPDRHIRNGLAEILKMGIVADEQLFALLETHCEALVQERLAESRPAAEVIRLAVQSMLVQLEPNLWETDLRRIVDFGHGFSPIFEMKALDELLHGEAVAVDMCICTVIAANRKLLAWPMAMRILELVVRMGLPVTHPSCTAENFRDALLDASRHRGGRQSIPVPSAIGRAVFLDDIGVAECLSACAFIESFVGRGEDIAASGAGR
>P._sp._CFT9_(EEVS)
MTYDKRLIFIDSEVLTFHGPRLRQFFNAFEGEYRIVPIHITERLKDYAMVESILQHMVDFGVSRKDEPVIAIGGGCLMDVVGMAASLYRRGVPYIRIPTTLLGIVDAAVGVKTGSNFGAHKNRVGSYYAPICALLDTSFLETLPTRHIKNGMAEILKMAIIADQALFTVIEKNVEHLMADRLAQSALSLGVVRSAVHGMLKELEPNLWESNLQRLVDFGHTLSPIFEMKAVDTLLHGEAVAVDMCISTLVAANRKLLEPRQALRIIELTKKIGLPIIHPTCTSTNITQALTEIVKHRDGLQRMPVPTDIGQATFLHDVTAQECIRACEQLREIAQQYSPA
>P._fluorescens_A506_(EEVS)
MEVLSNVHPCADNRPACQQWIIKGSHSIEYSVIEAPRLFDSTNIKLAVCGSSASSMTYDKRLIFIDSEVLTFHGPRLRQFFNAFEGEYRIVPIHITERLKDYAMVESILQHMVDFGVSRKDEPVIAIGGGCLMDVVGMAASLYRRGVPYIRIPTTLLGIVDAAVGVKTGSNFGAHKNRVGSYYAPICALLDTSFLETLPTRHIKNGMAEILKMAIIADQALFTVIEKNVEHLMADRLAQSALSLGVVRSAVHGMLKELEPNLWESNLQRLVDFGHTLSPIFEMKAVDTLLHGEAVAVDMCISTLVAANRKLLEPRQALRIIELTKKIGLPIIHPTCTSTNITQALTEIVKHRDGLQRMPVPTDIGQATFLHDVTAQECIRACEQLREIAQQYSPA
>C._botulinum_B1_str._Okra_(CLD_3207)
MELLKDGWKINYNKPIEYQIYCSEHIFEPSNKSILAGNEEGGKNRFVVVDKFIYDSYFHKMRNYFECNGINSKIIPFESSEKNKNLENYIKLFDELDKFPINRRNEPIIAIGGGVVTDVVGFVSSCYRRGIPHIKIPTTLMGYIDASIGIKTGVNFNGNKNRMGSFEPPQHIVLDKTFLLSLPERHILNGVGEILKIAVIKDKYLFELIENYGIQCIEDKFQNKKGKEILDISIQDMIKELEPNLYESNLERCVDFGHTFSLALEMNDVNNLLHGEAVTIDIVFSTILSRIHSLISKSEEERVVELVKKLKLPYYSSAIDPDLFWTSIRERTYHRDGLQRIPLSTSIGTHTFVNDISYNEVVEACKAIEEYK
>C._papyrosolvens_DSM_2782_(Cpap_0968)
MANVDLGLRKWTVNSQREINYDIILTEEVLNPYNEMLLAGGRKNGSRRFVVVDRFIYNMYRDELETYFEKNEIHSKIVPFDSGEKNKSLENYIQVFKELDKFPIDRRGEPIIAIGGGVVTDVIGFIASSYRRGIPHIKVPTTLMGYVDASVGIKVGVNFNGNKNRMGSFEPPKAVILDKGFLKSLPHRHILNGVGEIIKLAVIKDINLFEYLEHNGPECIEAKFQNSAGDSILDASISGMLEELEPNLYEDNLERSVDFGHTFSLALEMHNVDNMLHGEAVAIDVAFSTVLANVHSLLSLEEQNRILILIKKLQLPHCHKSLIPNLLWECLIERTHHRDGLQRVPLPDSIGNCVFVNDITYDEILQTCTIMERLFKV
>gamma__p.HdN1_(acbC)
MRTLENRSTLRANVASLEARQWRVSAQRPISYDILSSYDLFHPENDTLLSFGRVVGAKRFVVVDSNVYQMHHERIGAWFETRKIEAKIVPFVAGEEHKTLESWQAILAELDKFPIHRRDDPIIAIGGGVLTDVVGFAAGCYRRGVPHIKIPTTLMGYVDASVGIKTGINFQQNKNRVGNFEVPLAVLLDRRFLATQSRRHLLNGICEILKLAIVCSEPLFSSLECFGRESVDAAFQNASASGILTAAITEMIKELEPNLFESELSRRVDFGHTFSYGLEAAYPLKLLHGEAVLLDILASVFLAKERGLLSGAELARICSLVKVLGIEPELPLLNAPLAWRTLQERMIHRNGRQHVPVPKGIGNCVFLEDVSEGEIAIAIKSLHQCFEGFYEPSI
>R._denitrificans_(UUC_15323)
MSTAPGTHWQVSATRRIEYDLLNVADVFDPRSDALLSMGRVQDGRRFVVVDACVHAHHGERIRAYFAQHRVDARIITLPGGEGGKTLEAWLSVLRELDGFPIHRRDEPVIAIGGGVLTDVVGYAAASYRRSVPHIKVPTTLMGYVDAAVGIKTGINFNGHKNRLGNFEPPRRVLLDRSLLRTLPPRHLRNGLCEIVKLAVIRDAALFRLLEQHGAASLATAFQDARGGDILDRAIGGMLEELAPNLHEEELARKVDFGHTFSYGLETRHGDDLLHGEAVLLDILVSTAIARRRSLLGAAAAERIFALVEHLQLAPDLGLLDAELMWQSLLDRVEHRNGLQRVPLPAAVGECAFVNDIARAEIEASIQTLHDRTTTSHDRIAER
>R._thiooxydans_LCS2_(UUA_15933)
MSATPGARWQVSATRRIEYDLLNVADVFDPRSDALLSMGRVQDGRRFVVVDACVHAHHGERIRAYFAQHRIDARIITLPGGEGGKTLDAWLEVLRELDDFPIHRRDEPVIAIGGGVLTDVVGYAAASYRRGVPHIKVPTTLMGYVDAAVGIKTGINFNDHKNRLGNFEPPRRVLLDRGLLRSLPPRHLRNGMCEIVKLAVIRDAALFGLLERHGAASLANAFQDEHGGEILDRAIGGMLEELAPNLHEEELARKVDFGHTFSYGLETRYGDDLLHGEAVLLDILVSTAIARRRGLLDAAAAGRIFALVERLQLAPELALLDAELMWQSLLDRVEHRNGLQRVPLPAGLGECVFVNDIARAEIEVSIHTLNQRTTSSHDRIAEC
>R._thiooxydans_(DDGS)
MSATPGARWQVSATRRIEYDLLNVADVFDPRSDALLSMGRVQDGRRFVVVDACVHAHHGERIRAYFAQHRIDARIITLPGGEGGKTLDAWLEVLRELDDFPIHRRDEPVIAIGGGVLTDVVGYAAASYRRGVPHIKVPTTLMGYVDAAVGIKTGINFNDHKNRLGNFEPPRRVLLDRGLLRSLPPRHLRNGMCEIVKLAVIRDAALFGLLERHGAASLANAFQDEHGGEILDRAIGGMLEELAPNLHEEELARKVDFGHTFSYGLETRYGDDLLHGEAVLLDILVSTAIARRRGLLDAAAAGRIFALVERLQLAPELALLDAELMWQSLLDRVEHRNGLQRVPLPAGLGECVFVNDIARAEIEVSIHTLNQRTTSSHDRIAEC
>Cyanidioschyzon_merolae_strain_10D_XP_005537849_EEVS
MSLVKDESTETRFVPLERAPRNVFKREVFSYKDEQFPETQGPRAGNIAKIVHWRNCFPLPIEYSVYLCDPLLRAENALLGECLLPANLSRRFCVVDDSVWAIYGEKLKAYFDERNIASKYVVLPGGEEHKNIGAVFQVLDALCDFGLHRREPILAIGGGVVLDIAGFAASLYRRGVPYIRVPTTLLAIVDASVGVKTGIDYTHTVTDEHFKNRMGAFYAPVASFLDKTFVATQDERQIINGLGEILKLALVRSAELFALLEEHAADLVRMKFQQSFVPDRVIELSVEIMLEELGPNLWEQKLERCVDYGHTFSKVLEMKCLGELCHGEAVNIDGFFCVLLSEGRGWLDSRTRNRILRVMRDCCRLPFYHPLCEDVDTMWQAVMDGIEHRDGLQRIPLIYHEIGRCTFVNDLTKDEIKVAAQKLVHIKKNLSEAQASQ
>Chondrus_crispus_XP_005713525_EEVS
MAPAADGVNVKPVSERAVHALPAAPKNVFVHKQDKASSMVHAWTNYYELPVEYTVEIHKDILSPKNTALATRFMPAGLKRRFCVIDETVHTLYAPKLRDYFAAHNVELKIVLIKGEEENKLFAAVEKIFNAMSEFGLLRREPVVAIGGGCVLDIVGFTASCYRRGVPYIRVPTTLLAIVDASVGVKCGVDWVHPTMGGLKNRMGSFYPPCAAFLDKGFIATQDERNLINGMGEIMKLALVRSKELFSLLEVHGKRLVQQRFQTDDFVPDRVIELSIQIMLEELGPNLWEHRLERCVDYGHTFSKILEMTASPPVMHGEAVNIDGFICIILSHRKGWISTETRNRVFAAMRNIGLPTWNSACTIKLLSQAVTDGIEHRHGKLRMPLVRGNIGQSGFINECTEDQLQDAISQILEMHHGARVKDGNV
>Galdieria_sulphuraria_XP_005706140_EEVS
METSLPSSQISFNRRGIPLNRAPHNVFVKPAFGSCQKAWTNYFELPVEYTVEIHDGILNPANDTLATRYLPDRDYRRRFIVVDEQVQRLYGHEISQYFKAHRVETHFVVLPGGEENKVFEAVDKVLFELCKYGLHRREPILAIGGGVVLDIVGFAASCYRRGVPYIRVPTTLLAIIDASVGVKTGVDYVSSELGRLKNRMGAFYAPCAAFLDKRFIATQDRRNIINGLGEMMKLALVCSSELFSLLEQYGQQLIMEGFQGRLSDVADRVIELSVQFMLEELGPNLWEYKLERSTDFGHTFSKIIEMEAEPALLHGEAVNIDGFFCVILSYKRRLISSEERDRIFYAMKKLGLPTIDALCVPQVLWRGLEDALEHRHGKQRLPLLNGIGSCIFVNDVSYSELEECVKELNQLHNLK
>Ectocarpus_siliculosus_CBJ27882_EEVS
MKTIQEQVGGRPLSAVTPEKTMDVPIGQATVDDEGAQQLREAGGAAMPPDLTMKCILEAWNVLPAETRSELKRLLIESETSSGVPGGDTAGGSLIEDEESFQPLNGHDYAKPEPLARAPKNVFVFRGKQQQVLGWRNVFDLPIQYDVELCPGLLSRESATLSNRFRPEDGPRRRFVVIDEAVSEVYGAKMSANFDNHGVEVRYVVLPGEEKNRVGTFYAPVGAFLDKSFIATQDERNIINGLGEIMKLALVRSTELFSLLELHGARLVRERFQGADGVSDRVIELSVQIMLEELGPNLWEHKLERCVDYGHTFSKIIEMEPAADIMHGEAVNVDGFLCLVIAKRRGMITEAVLDRVFRVMKSIGLPTIHESVQLAPMVKGLADAVEHRHGKQRVPLLKGGIGSSVCVNDINPDELKGAIAEAWALHGDSEDAKP
>Thalassiosira_oceanica_EJK43661_EEVS
MQRSIMNIKIVWDHKGATWTRTCVLAVHADGYNSKDVYIPEDISDMWEGLEPEIRAALIAKELSSAGMPMKKSDYSIASTPTAMSRSSSEVFEQQSAYGSSSNKSSEEETSVVKREKCPVSGATVTLTPLERAPKNVFSFSKTHQNKTETVEMNSNTTVTKTTKVVCTTRGWRNVFQLPICYDVNMVPQGTIFDPHNSQLLDVTGVHPEGYNQRFAVVDAEVEKLYGDKISGYFEGKGITLTKVVIDGGEPAKRPQAIDTILDALCAYKLRRREPFLAIGGGCVLDIAGTAACLYRRGVPFVRVPTTLLAIVDASVGVKNGVDYYCCVTDETYKNRVGSFYAPSACLLDPAFISSQDERNVTNGLGEIMKLALVRSSDLFDLLEAHGKTLVESKFENEDLKKNGVSSRIIDLSIQIMLEELGPNLWETKLDRCVDYGHTFSKLLEMVPGADIFHGEAVNVDGFFCVILSYLRGYVDMDTVDRIFKCMKTMNLPTNSDDLKLELAWQSCQDAIEHRHGEMRIPLITDIGDSICVNDLTKEELDRAIDMMGKFDH
>Phaeodactylum_tricornutum_XP_002177202_EEVS
VLPGGEPAKRPTAVDQILDDLCAYKLRRREPFLAIGGGCLLDIAGMAACLYRRGVPFVRVPTTLLSIVDASVGVKNGVDFCCRATDETYKNRIGSFYAPSSCLLDPAFIASQDKRNICNGFGEIVKLALVRSVDLFELLETHGAALVESRFQVTDNIPANVGTRIIDLSIQIMLEELGPNLWETTLERCVDYGHTFSKLLEMVPGADIMHGEAVNVDGFFCCILSYLRGYIPRETVQRVLNCMQSLALPTHSADLNPTLAWQSCKDAVEHRHGEQRIPLITEIGESICVSDITQEELSRALDVWKEFEP
>Thalassiosira_pseudonana_XP_002287560_EEVS
MTIKAVRSISSFGVSTNESKNSSIIPKSVSEIWESLTPDVRAALIASELKVDNKKSSSTDNSESNTPTVLSRSSSDAFFDQNSSIESSKEGDLTEVIHEKCPVSGANIALTPLERAPKNVFAFKKTHHSTKSEVTKTSSATVTTTTKVVSTSRGWRNIFSLPISYDVNMVAHGTLFDVTNSQLLVSTGVHPEGYNTRFAVVDGEVEKLYGKEIREYFGAKGIELTVCVVNGGEADKRPQAVDYILDELCAYKLRRREPFLAIGGGCVLDIAGMAACLYRRGVPFVRVPTTLLAIVDASVGVKNGVDYCCAVTDETYKNRVGSFYAPSACLLDPAFIASQDSRNISNGFGEILKLALVRSSDLFDLLEAHGRTLVDTRFEDKALNQAGVSSRIIDLSIQIMLEELGPNLWESKLDRCVDYGHTFSKLLEMVPGADIMHGEAVNVDGFFCAVISYLRGYIDMDTVNRIFACMKSLSLPTNSSDLKLDLAWQSCKDAIEHRHGEQRIPLITEIGESICVSDITEEELERALALMEKFDH
>Lepisosteus_oculatus
MSKDTEFNLVQVKNTWVRKTGGLNAHSHVSEAKIYESATGHGVSWTVVSPIYFSYKVVESQNLLDPHNDTLLTGHIRDPQELEHIKRSTKPVKRFIVIDETVNKLYGSEVIAYFEARNVIYKILPLPTTEENKSMELVMRILDEIHRFGLDRRTEPIIAVGGGVCLDIVGLAASLYRRRTPYIRVPTTLLSYIDASVGAKTGVNFAKCKNKLGSYIPPAAAFLDRSFIQTVPRRHISNGLAEMLKMALMKHKDLFEMLDSHGRFLLDSKFQSSNGLLDHRNAATMTTRIAIETMLEELAPNLWEDDLDRLVDFGHLISPELEMKVLPALLHGEAVNIDMAFMVYVSNERGLLTLGERNRIIECMRKLELPVWHKDFNLSLVKKSLRERLKHSGGLMRMPLPVGLGQAEIFNDTSDDVLDRAFKKWCDDLSTEYTDSGHKV
>Astyanax_mexicanus
MEEEQQTNKGTEFSLLQCKGTWKRQKASRHGLKGRVSASKICESTSSHGTSWTVVSPITFTYTVTQTHDLLNPNNDTLLMGHIRDPERLEAFRSNTKPIKRFVVMDETVYNLYGSQVTDYLEARNVLYRILPLPTTEENKSMDTVLKILEELHRFGIARRTEPVIAIGGGVCLDIVGLAASLYRRRTPYIRVPTTLLSYIDASVGAKTGVNFADCKNKLGTYIAPVAAFLDRAFIQSLPRRHISNGLAEMLKMALMKHKGLFELLETKGRFLLDSKFQSTTGLRGKADPASVSTRLAIETMLEELAPNLWEDDLDRLVDFGHLISPELEMKVLPCLLHGEAVNIDMAYMVYVSCERGLLTEVEKLRIISCMLRLELPVWHQDFTFALLQKALSDRLQHSGGLVRMPLPTGLGRAEIFNDTCDNTLYSAYEKWCDELSSGSKE
>Danio_rerio
MERPGETFTVSSPEEVRLPSVHRDNSTMENHNKQETVFSLVQVKGTWKRKAGQNAKQGMKGRVSPAKIYESSSSSGTTWTVVTPITFTYTVTQTKNLLDPSNDTLLLGHIIDTQQLEAVRSNTKPLKRFIVMDEVVYNIYGSQVTEYLEARNVLYRILPLPTTEENKSMDMALKILEEVHQFGIDRRTEPIIAIGGGVCLDIVGLAASLYRRRTPYIRVPTTLLSYIDASVGAKTGVNFANCKNKLGTYIAPVAAFLDRSFIQSIPRRHIANGLAEMLKMALMKHRGLFELLEVHGQFLLDSKFQSASVLENDRIDPASVSTRVAIETMLEELAPNLWEDDLDRLVDFGHLISPQLEMKVLPALLHGEAVNIDMAYMVYVSCEIGLLTEEEKFRIICCMMGLELPVWHQDFTFALVQKSLCDRLQHSGGLVRMPLPTGLGRAEIFNDTDEGSLFRAYEKWCDELSTGSPQ
>Gadus_morhua
FESVTERGSSWTVVSPIVFTYQVVETQCLLDPSNDTLLLGHIRDTRQLEEGTTKPLRRFVVMDQVVYNLYAAKLRDYLEARHVVYSILPLPTTEENKSMELVMKILDEVHKFSLDRRGEPIIAIGGGVCLDIVGLAASLYRRRTPYIRVPTTLLSYVDASVGAKTGVNFASCKNKLGSYVPPVATFLDRSFFQTISRRQISNGLAEMLKMALMKHRELFELLETHGPFLLDTKFQSEGSGKYGGKHGKAAVTSSRMAIKSMLEELAPNLWEDELNRLVDFGHLISPELEMEVLPTLLHGEAVNIDMSYMVYVSRERGLLTEGDKLRIIGCMEGLELPVWHPDFTMEMVNRSFQNRLKHSGGLARMPLPISLGRADIFNDTT
>Oncorhynchus_mykiss
MSLDANTGKTHVEEPLECNNIAVIKKNEFHLVQVKGTWKRKSGNKLNKNIKGRISAAKIYESTMEQGTSWTVVSPIIFTYKVTESLGLLDPSNDTLLLGHIRDPQQLEALRNSISTKPLRRFVVMDQTVYNLYGCQLTDYFEAHNVLYRILPLPTTEENKSMELVMRILEEVHKFSLDRRTEPIIAIGGGVCLDIVGLAASLYRRRTPYIRVPTTLLSYVDASVGAKTGVNFANCKNKLGGYIPPVAAFLDRSFIQTVSRRHISNGLAEMLKMALMKHRGLFELLETNGRFLLDSKFQSDSGLQGDNKDAASVSTRMAIEAMLEELAPNLWEDDLDRLVDFGHLISPELEMKVLPSLLHGEAVNIDMSYMVYVARERGLMTEEEKLRIIGCMGGLELPVWHQDVTMALVQHSLCERLKHSGGLVRMPLPIGLGHAEIYNDTGDDTLYRAFEKWCDELRPSDLN
>Maylandia_zebra
MGKVQPEEKDVKEKTTEFSLVRVKSTWKGQLGKKINKDRVDSVSAAKICENVTEKGTTWTVISPIVFTYKVTETQGLLDPGNDTLLLGHINDPQQLEDIKKSNKPIRRFVVVDQAVFQIYGSKLTEYLEANNVSYKILALPTTEENKSMETALKILDEVNNFSLDRRTEPIIAIGGGVCLDIVGFAASLYRRRTPYIRVPTTLLSYIDASVGAKTGVNFANCKNKLGAYIPPAATFLDLSFIQTVSRRHISNGLAEILKMAMMKHGGLFELLEKHGSMLLNTKFQTDNSVYGCSTLKAASQATRIAIMTMLEELAPNLWEDDLDRLVDFGHLISPALEMKVLPSLLHGEAVNIDMSYMVYVSKERGLLTEEEKQRIISCMVSLELPVWHQEFTMELIQNSLQDRLKHSGGLVRMPLPVGLGEAEIFNNTSYEILHRAYEKWCEELSTASESNCDP
>Oreochromis_niloticus
MGKVQPEEKDTKEKTTEFSLVRVKSTWKCQLGKKINKDRVDSVSAAKICESVTEKGTTWTVISPIVFTYKVTETHGLLDPGNDTLLLGHINDPQQLEDIKKSNKPIRRFVVVDQAVFQIYGSKLTEYLEANNVSYKLLALPTTEENKSMETALKILDEVNNFSLDRRTEPIIAIGGGVCLDIVGFAASLYRRRTPYIRVPTTLLSYIDASVGAKTGVNFANCKNKLGAYIPPAATFLDLSFIQTVSRRHISNGLAEILKMALMKHSGLFELLEKHGSMLLDTKFQIDNSVYGCSTLKAASQATHIAIMTMLEELAPNLWEDDLNRLVDFGHLISPALEMKVLPSLLHGEAVNIDMSYMVYVSEECGLLTEEEKQRIISCMVSLELPVWHQEFTMDLIQNSLQDRLKHSGGLVRMPLPVGLGEAEIFNNTSYEILHRAYEKWCEELSAASESSCDP
>Neolamprologus_brichardi
MGKVQQEEKDAKEKTTEFSLVRVKSTWKCQLGKKINKDRVDSVSAAKICESVTEKGTTWTVISPIVFTYKVTETQGLLDPGNDTLLLGHINDPQQLEDIKKSNKPIRRFVVVDQAVFQIYGSKLTEYLEANNVSYKILALPTTEENKSMETALKILDEVNNFSLDRRTEPIIAIGGGVCLDIVGFAASLYRRRTPYIRVPTTLLSYIDASVGAKTGVNFANCKNKLGAYIPPAATFLDLSFIQTVSRRHISNGLAEILKMAMMKHSGLFELLEKHGSMLLDTKFQIDNSVYGCSTLKAASQATRIAIMTMLEELAPNLWEDDLDRLVDFGHLISPALEMKVLPSLLHGEAVNIDMSYMVYVSKESGLLTEEEKQRIISCMVSLELPVWHQEFTMELIQNSLQDRLKHSGGLVRMPLPVGLGEAEIFNNTSYEILHRAYEKWCEELSAASESNCDP
>Pundamilia_nyererei
MGKVQPEEKDAKEKTTEFSLVRVKSTWKGQLGKKINKDRVDSVSAAKICENVTEKGTTWTVISPIVFTYKVTETQGLLDPGNDTLLLGHINDPQQLEDIKKSNKPIRRFVVVDQAVFQIYGSKLTEYLEANNVSYKILALPTTEENKSMEMALKILDEVNNFSLDRRTEPIIAIGGGVCLDIVGFAASLYRRRTPYIRVPTTLLSYIDASVGAKTGVNFANCKNKLGAYIPPAATFLDLSFIQTVSRRHISNGLAEILKMAMMKHGGLFELLEKHGSMLLDTKFQIDNSVYGCSTLKAASQATRIAIMTMLEELAPNLWEDDLDRLVDFGHLISPALEMKVLPSLLHGEAVNIDMSYMVYVSKESGLLTEEEKQRIISCMVSLELPVWHQEFTMELIQNSLQDRLKHSGGLVRMPLPVGLGEAEIFNNTSYEILHRAYEKWCEELSTASESNCDP
>Haplochromis_burtoni
MGKVQPEEKDAKEKTTEFSLVRVKSTWKGQLGKKINKDRVDSVSAAKICENVTEKGTTWTVISPIVFTYKVTETQGLLDPGNDTLLLGHINDPQQLEDIKKSNKPIRRFVVVDQAVFQIYGSKLTEYLEANNVSYKILALPTTEENKSMETALKILDEVNNFSLDRRTEPIIAIGGGVCLDIVGFAASLYRRRTPYIRVPTTLLSYIDASVGAKTGVNFANCKNKLGAYIPPAATFLDLSFIQTVSRRHISNGLAEILKMAMMKHGGLFELLEKHGSMLLDTKFQIDNSVYGCSTLKAASQATRIAIMTMLEELAPNLWEDDLDRLVDFGHLISPALEMKVLPSLLHGEAVNIDMSYMVYVSKESGLLTEEEKQRIISCMVSLELPVWHQEFTMELIQNSLQDRLKHSGGLVRMPLPVGLGEAEIFNNTSYEILHRAYEKWCEELSTASESNCDP
>Gasterosteus_aculeatus
MGTWKCKLGHKVNKDTADCVSAAKIYESITEQGASWTVVSPIVFTYKVTETRHLLDPSNDTLLLGHITDPQQLDDIQKSNKPIKRFLVVDQEVYRIYGTKITAYLEANNVLYKILSLPTTEENKSMQMALKILEEINNFSLDRRTEPIIAIGGGVCLDIVGLAASLYRRRTPYIRVPTTLLSYIDASVGAKTGVNFANCKNKLGAYIPPAAAFLDLSFMQTVPRRHISNGLAEMLKMALMKHRGLFELLETHGRMLLDTKFQADNSVYGNHCLQAASQATRIAIVTMLEELAPNLWEDDLDRLVDFGHLISPALEMNVLPSLLHGEAVNVDMSYMVYVSRERGLLTEDEKQRIISCMLGLELPVWHAAFTMELIQKSLQDRLKHSGGLVRMPLPVGLGKAEISNDTPYNKAKAMLLTMCEGCRGLQWAAVCGGCRGL
>Dicentrarchus_labrax
MGKVQLEDNDIKEKKTEFSLVQVKGTWKRKLGKVNKDTVDCVSAAKIYESITEKGATWTVVSPIVFTYKVTETQDLLDPINDTLLLGHLSDPQQVDDFKKSNNSIKRFVVIDQEVYKIYGPRLTHYLEANNVLYKIMALPTTEENKSMEMALKILEEVNSFSLDRRTEPIIAIGGGVCLDIVGLAASLYRRRTPYIRVPTTLLSYIDASVGAKTGVNFANCKNKLGAYIPPTAVFLDLSFIQTIPRRHIANGLAEMLKMALMKHRGLFELLEKHGRMLLDTKFQADNSVYGLSCLQAASQSTRIAITTMLEELAPNLWEDNLNRLVDFGHLISPALEMKVLPSLLHGEAVNIDMSYMVYVSKESGLLTEEEKQRIISCMVGLELPVWHEACTKELIQRSLQDRLKHSGGLVRMPLPVGLGKAEILNDTSCEILQRAYEKWCNELSISSGSNCDL
>Oryzias_latipes
MGKVHQEDSNVKEKNSEFSLVRVKGTWKSKLGMKIKDTFDCVSAAKIYESITEKGTSWTVVSPITFTYKVTETHGLLDSSNDTLLLGHITDPQQIEDIKRSNKPIRRFVVIDQEVYKIYGPKLTEYLEANDVVYKILALSTTEENKSMETALKILEEVNNFALDRRTEPIIAIGGGVCLDIVGLAASLYRRRTPYIRVPTTLLSYIDASVGAKTGVNFANCKNKLGAYIPPAAAFLDLSFMQSVPRRHISNGLAEMLKMALMKHKGLFELLEEHGCMLLDTKFQAGNNVYGHNSVKVASQTTQIAIITMLEELAPNLWEDDLNRLVDFGHLISPALEMKVLPSLLHGEAVNIDMSYMAYVSHESGLLTEEEKQRIINCMVGLELPVWHEEFTMELIQKSLQDRLKHSGGLVRMPLPIGLGQAEIFNNISCDTLQKAYIKWCEELSVSSDSTCDA
>Xiphophorus_maculatus
MGKVHEGNSDAEGKKTEFSLVRVKSTWKSKLGKKINKDAVDYVSTAKIYESITDRGTSWTVVSPITFTYKVTETHDLLDPNNDTLLLGHITDPQQLEDIKKSNKPIRRFVVIDQEVFKIYGPKLTEYLEAHNVVYKILALPTTEGNKSMETALKILDDVNNFALDRRTEPIIAIGGGVCLDIVGLAASLYRRRTPYIRVPTTLLSYIDASVGAKTGVNFANCKNKLGAYIPPAAALLDLSFMQTVPRRHISNGLAEMLKMALMKHRGLFELLEEHGCMLLDTKFQADNTLYGHSSVKVASQATHIAITTMLEELAPNLWEDDLNRLVDFGHLISPALEMKVLPSLLHGEAVNIDMSYMVYLSHECGLLMEEEKQRIISCMVGLELPVWHEKFTMELIQKSLQDRLKHSGGLVRMPLPVGLGQAEIFNNTSFDILHRAYIKWCEELSFSSDCTCDV
>Poecilia_formosa
MGKVHEGNSNTEDKKTEFSLVRVKSTWKSKLGKKINKDAVDSVSAAKIYESITDRGTSWTVVSPITFTYKVTETHDLLDPTNDTLLLGHITDPQHLEDIKKSNKPIRRFVVIDQEVFKIYGPKLTEYLEANNVVYKILALPITEGNKSMETALKILDDVNNFALDRRTEPIIAIGGGVCLDIVGLAASLYRRRTPYIRVPTTLLSYIDASVGAKTGVNFANCKNKLGAYIPPAAALLDLSFMQTVPRRHISNGLAEMLKMALMKHQGLFELLEEHGCMLLDTKFQADNTLYGHSSVKVASQATHIAITTMLEELAPNLWEDDLNRLVDFGHLISPALEMKVLPSLLHGEAVNIDMSYMVYLSHECGLLMEEEKQRIISCMVGLELPVWHEEFTMELIQKSLQDRLKHSGGLVRMPLPVGLGQAEIFNNTSFDILQRAYIKWCEELSVSSDSTCDV
>Xenopus_(Silurana)_tropicalis
MPAGEIYPVAPVQETSKKELPSIHGKQREYKLIQVKNTWCRVESGHEFPCTWEEDQIVVSQAKIGEKICSSGICWTVQAPIIFRYKVVESQDLLDPCNPTLLYGHVSDAEELEAYQKKPQKRLIVIDTTVDKLYGARVRKYLEANNVNYKILPFVTTEETKSMDLVMNILQEVHKFSLDRRTEPIIAIGGGVCLDIVGLAASLYRRRTPYIRVPTTLLSYVDASVGAKNGVNFCNCKNKLGSYTPPAATFLDRSFIQTIPRRQISNGLGEILKMALMKHKGLFELLELHGKHLLDTKFQSRLGVTSRGDPALKTTRLAIETMLEELAPNLWEDDLDRLVDYGHVISPELEMKVLPALMHGEAVNIDMAFMTHVSYVRGLITLEEKDRTIQCMRGLELPVWHADCAVSLIKKALAERFKHSGGKMRLPLPTGLGTAEIFNDVSQGTIEAAYKMWEEDCRNSTS
>Chelonia_mydas
MPVSEEIVAKKATTVMPENPKQTDFQLVRIKSTWCQIKKGEAICNSEDKITISQAKIHGKYMLDTKFQSHNGLVNHGDAALKTTRLAIETMLEELAPNLWEDDLDRLVDFGHLISPELEMKVLPSLMHGEAVNIDMAFMTYVAYERGLLTPEEKADIIQCMKGLELPVWHDDCNLHLIKKALVERLKHCGGKMRMPLPTGLGMAEIFNDISEDTLERAYQLWASECKTTMEEDFLIH
>Pelodiscus_sinensis
MPVSEEIVAKNDSIVMPENPRQIDFQLVRVKSTWSRIKKGEAICNSDDKITVSKAKIGKSVSDIGISWTIEAPISFCYKVVETCNLLEPANSTLLFGHIIDPQQLDMAMNREREMRRFIVMDQNVDEYYGSKVRKYFEANNVHYKILSLPTTEETKSMDLVLSILQEVHSFGIDRRKEPIIAIGGGVCLDIVGLAASLYRRRTPYIRVPTTLLAYVDASVGAKNGVNFLQCKNKLGGYTPPVATFLDRSFIQTIPRRHISNGLGEILKMALMKHKGLFDLLKSHGKYMLDTKFQSHNGLVNHGDAALKTTRLAIETMLEELAPNLWEDDLDRLVDFGHLISPELEMKVLPSLMHGEAVNIDMAFMTYVAHENGLLTTEEKADIIQCMKGLELPVWHEDCNLHLIKKALVERLKHCGGQMRMPLPSGLGMAEIFNDISEETLERAYKLWASECKTTIEDDFLIH
>Chrysemys_picta_bellii
MPVSEEILAKKATTVMPENPRQTDFQLVRVKSTWCRIKKGDVICNSEDKITISQAKIGKSVSDIGISWTIEAPISFCYKVVETCSLLDPANSTLLFGHIIDPQQLEMAINREREQRRFIVMDQIVDKYYGSKVRKYFEANNVHYKILSLPTTEETKSMDLVLSILEEVHNFGIDRRKEPIIAIGGGVCLDIVGLAASLYRRRTPYIRVPTTLLAYVDASVGAKNGVNFLQCKNKLGGYTPPVATFLDRSFIQTIPRRHISNGLGEILKMALMKHKGLFDLLKSHGKYMLDTKFQSHNGLVNRGDAALKTTRLAIETMLEELAPNLWEDDLDRLVDFGHLISPELEMKVLPSLMHGEAVNIDMAFMTYVAYERGLLTPEEKADIIQCMKGLELPVWHEDCNMYLIKKALVERLKHCGGQMRMPLPTGLGMAEIFNDISEDTLERAYKRWASECKTAMEEDFPIH
>Anolis_carolinensis
MPASKEILLADSSSIATMPKISKQTDFQLVRIKNTWCRIKKGESVHESEDKIVSSQAKITEIISGGEISWTIETPIYFCYKVVETCSLLDPSNQTLLYGHIRESEELEKALNNKEAQRRFIVIDKTVNELYGSIVRKYFDDNYVQYKILPLPTIEENKSIDMVLDILQEVQSFGLDRRTEPIIAIGGGTCLDIVGLAASLYRRRTPYIRVPTTLLSYVDASVGAKNGVNFLQCKNKLGSYVPPVATFLDRVFIQTIPRQHISNGLGEILKMALMKHKCLFDLLKTHGKFLLDTKFQSHNGLVDHGDAALKTTRIAIETMLEELAPNLWEDDLNRLVDFGHLISPELEMRALPSLMHGEAVNVDMAFMTYVSYVKGLLNDKEKSHIIQCMSSLELPVWHKECTWHLIKKALTERLKHSAGQMRMPLPTGLGTADIFNDISEETLERAYTLWTNECRPISMRP
>Geospiza_fortis
MPQEPRQTDFQLVRVKSTWSRIKKGETLSNNNKDEVTLSEATIGECISEGGISWIIEAPIYFCYKVVETYNILEPSNTTLLWGHITDPQQTELATASKRKLRRFIVIDEVVDKLYGSKVREYFEENNVQHKILALPTTEETKSMDLVLNILHEVQSFSLDRRTEPIIAIGGGVCLDIVGLAASLYRRRTPYIRVPTTLLSYVDASVGAKNGVNFLQCKNKLGGYTPPVASFLDRSFLQSIPRRHISNGLGEILKMALMKHKGLFDLLKNHGKYLLDTKFQSCNGFAHHGDAALQTTRIAIETMLEELAPNLWEDDLDRLVDFGHLISPELEMRVLPSLMHGEAVNVDMASGLAQRLQLGPHPESPAGAPQAQRGTAEDAPAHRPRRGREFIIAEGMIAYK
>Ficedula_albicollis
MAQEPRQTDFQLVRVKSTWSRIKKGESLCNDEDEITHSEAKIGECISKDGISWIIEAPIYFCYKVVETYDILEPSNTTLLWGHITDPQQTELATASKRKLRRFIVIDEVVDKLYGSRVREYFEKNNVQHKILALPTTEETKSMELVLNILHEVQSFSLDRRTEPIIAIGGGVCLDIVGLAASLYRRRTPYIRVPTTLLSYVDASVGAKNGVNFLQCKNKLGGYTPPVASFLDRSFIQSIPRRHISNGLGEILKMALMKHKGLFDLLKNHGKHLLDTKFQSCNGFADHRDAALQTTRIAIETMLEELAPNLWEDDLDRLVDFGHLISPELEMRVLPSLMHGEAVNIDMAYMTYVAHARGLLGAQEKEQILQCMRGLELPLWHGALPLWHGGCSWALIQRALRERLRHGGGQLRMPLPTGLGTADIFNDTSEETLERAYELWVKDCQTVLEEELQAQGDGPAPGLSCLPL
>Anas_platyrhynchos
DPQQLEVATSGKKRLRRFIVIDEVVDELYGSKVRQYFEENDVQYKILALPTTEETKSMDLVLNILQEVQNFSIDRRTEPIIAIGGGVCLDIVGLAASLYRRRTPYIRVPTTLLSYVDASVGAKTGVNFLQCKNKLGGYTPPVASFLDRSFIQSIPRRHISNGLGEILKMALMKHKGLFDLLKSHGKYLLDTKFQSCSGSAGHGDAALQTTRIAIETMLEELAPNLWEDDLDRLVDFGHLISPELEMRVLPSLMHGEAVNIDMAFMTYVAHTRGLLSAGEKEQIIQCMRGLELPVWHGGCSWALIKTALRERLKHSGGQPRMPLPTGLGVA
>Melopsittacus_undulatus
MQSTKEELTDFKPCFLTLARGECISEGGISWTIEAPIYFCYKVVETYNILDPANTTLLWGHITDPKQLELATSGNKKLRRFIVIDEVVDKLYGSKVREYFEENNVQHKILALPTTEETKSMDLVLNILQEVQNFSIDRRTEPIIAIGGGVCLDIVGLAASLYRRRTPYIRVPTTLLSYVDASVGAKTGVNFLQCKNKLGGYTPPVASFLDRSFIQSIPRRHISNGLGEILKMALMKHKGLFDLLKRHGKYLLDTKFQSCSGCADHGDAALQTTRIAIETMLEELAPNLWEDDLDRLVDFGHLISPELEMRVLPALMHGEAVNIDMAFMIYVAHTRGLITAEEKEQIIQCMRGLELPVWHRGCSWPLIQTALTERLKHSGGQTRMPLPTGLGVAEIFNDTSEETLEKAYKLWIRDCKTELEEKPPAI
>Falco_peregrinus
MPVSEEASAPVAPAALPQEPQQTDFQLVRVKSTWCRIKKGEALSDCEDKVTLSEAKIGECISEGGVSWTIEAPIYFCYKVVETYNILDPSNTTLLWGHITDPQQLELATSGKRKLRRFVVIDEVVDELYGSKVREYFEENNVQHKILALPTTEETKSMDLVLNILQEVQNFSIDRRTEPIIAIGGGVCLDIVGLAASLYRRRTPYIRVPTTLLSYVDASVGAKNGVNFLQCKNKLGGYTPPVASFLDRSFIQSIPRRHISNGLGEILKMALMKHKGLFDLLKSHGKYLLDTKFQSCSGSADHRDAALQTTRIAIETMLEELAPNLWEDDLDRLVDFGHLISPELEMRVLPSLMHGEAVNVDMAFMTYVAHTRGLISAEEKEQIIQCMRGLELPVWHGGCSWPLIKRALVERLKHSGGQPRMPLPTGLGVAEIFNDTSEETLERAYKLWVRDCKTVLEEEPAAV
>Meleagris_gallopavo
MPLSEEGFVPMAAAAAPEEPQQTDFQLVRVKSTWCRVKKGETLSDLEDEIILSEAKIGECVSEGGISWTVEAPIYFCYKVVETHNILDPSNTTLLWGHTTDTQQLELTTNGKRRLRRFIVIDEVVDELYGSKVRRYFEENNVQHKILALPTTEETKSMDLVLNILQEVQNFSIDRRTEPIIAIGGGVCLDIVGLAASLYRRRTPYIRVPTTLLSYVDASVGAKNGVNFLQCKNKLGGYTPPVASFLDRSFIQSIPRRHISNGLGEILKMALMKHKGLFDLLKSHGKYLLDTKFQSYSGSANRGDAALQTTRIAIETMLEELAPNLWEDDLDRLVDFGHLISPELEMRVLPSLMHGEAVTIDMAFMTYVAHMRGLITADEKEQIIQCMRGLELPVWHGACSWALIQAALRERLQHGGGQPRMPLPTGLGVAEIFNDISEETLKGAYKLWVKDCRTVLEEGTANL
>Gallus_gallus
MPVSEEGFVPMAAAAVPEEPQQTDFQLVRVKSTWCRVKKGETLSNIEDEIILFEAKIGECVSEGGISWTIEAPIYFCYKVVETHNILDPSNTTLLWGHTTDTEQLELTAGGKRRLRRFVVIDEVVDELYGSKVRRYFEENNVQHKILALPTTEETKSMDLVLNILREVQNFSIDRRTEPIIAIGGGVCLDIVGLAASLYRRRTPYIRVPTTLLSYVDASVGAKNGVNFLQCKNKLGGYTPPVASFLDRSFIQSIPRRHISNGLGEILKMALMKHKGLFDLLKSHGKYLLDTKFQSYSGSANRGDAALQTTRIAIETMLEELAPNLWEDDLDRLVDFGHLISPELEMRVLPSLMHGEAVTIDMAFMTYVAHTRGLITADEKEQIIQCMRGLELPVWHSACSWALIQAALRERLRHGGGQPRMPLPTGLGVAEIFNDTSEEMLKGAYKLWVKDCRTVLEEGTATL
>Columba_livia
DPQQLELATSGKRKLRRFIVIDEVVDELYGSKVREYFEENNVQHKILALPTTEETKSMDLVLNILQEVQSFSIDRRTEPIIAIGGGVCLDIVGLAASLYRRRTPYIRIPTTLLSYVDASVGAKNGVNFLQCKNKLGGYTPPVASFLDRSFIQSIPRRHISNGLGEILKMALMKHKGLFDLLKSHGKYLLDTKFQSYSGSADHGDAALQTTRIAIETMLEELAPNLWEDDLDRLVDFGHLISPELEMRVLPSLMHGEAVNIDMAFMTYVAYARGLITAEEKEQIIQCMRGLELPVWHRGCSWALIKRALMERLKHSGGQTRMPLPTGLGVAEIFNDTNEETLERAYKLWVRD
>Falco_cherrug
MPVSEEASAPVAPAALPQEPQQTDFQLVRVKSTWCRIKKGEALSDCEDKVTLSEAKIGESISEGGVSWTIEAPIYFCYKVVETYNILDPSNTTLLWGHITDPQQLELATSGKRKLRRFVVIDEVVDELYGSKVREYFEENNVQHKILALPTTEETKSMDLVLNILQEVQNFSIDRRTEPIIAIGGGVCLDIVGLAASLYRRRTPYIRVPTTLLSYVDASVGAKNGVNFLQCKNKLGGYTPPVASFLDRSFIQSIPRRHISNGLGEILKMALMKHKGLFDLLKRHGKYLLDTKFQSCSGSADHRDAALQTTRIAIETMLEELAPNLWEDDLDRLVDFGHLISPELEMRVLPSLMHGEAVNVDMAFMTYVAHTRGLISAEEKEQIIQCMRGLELPVWHGGCSWPLIKRALVERLKHSGGQPRMPLPTGLGVAEIFNDTSEETLERAYKLWVRDCKTVLEEEPAAV
>Pseudopodoces_humilis
MPQEPQQTDFQLVRVKSTWCRIKKGEALSNDEDEITLSEAKIGECISEGGISWIIEAPIYFCYKVVETYNILEPSNTTLLWGHITDPQQIELTTASKRKLRRFIVIDEVVDKLYGSKVREYFEENNVQHKILALPTTEETKSMDLVLNILHEVQNFSLDRRTEPIIAIGGGVCLDIVGLAASLYRRRTPYIRVPTTLLSYVDASVGAKNGVNFLQCKNKLGGYTPPVASFLDRSFIQSIPRRHISNGLGEILKMALMKHKGLFDLLKNHGKYLLDTKFQSCNGFADHRDAALQTTRIAIETMLEELAPNLWEDDLDRLVDFGHLISPELEMRVLPSLMHGEAVNVDMAFMTYVAHARGLLDAEEKEQILQCMQGLELPVWHSGCSWALIQRALRERLKHSGGQPRMPLPTGLGVADIFNDTSEETLERAYELWVKDCRTVPEEELQSQGDGPAPGLTCLPL
>Taeniopygia_guttata
MPQEPRQTDFQLVRVRSTWCRIKKGEALSSDEDEITLSEAKIGERISEGGISWIIEAPIYFCYKVVETYNILDPSNTTLLWGHITDPQQIELARASKRKLRRFIVIDEVVDKLYGSKVREYFEENNVQHKILALPTTEETKSMDLVLNILHEVQNFSLDRRTEPIIAIGGGVCLDIVGLAASLYRRRTPYIRVPTTLLSYVDASVGAKNGVNFLQCKNKLGGYTPPVASFLDRSFIQSIPRRHISNGLGEILKMALMKHKGLFDLLKSHGKYLLDTKFQSCNGFAHHGDAALQTTRIAIETMLEELAPNLWEDDLDRLVDFGHLISPELEMRVLPSLMHGEAVNVDMAFMTYVAHARGLLGAEEKEQILQCMRGLELPVWHSGCSWALIQRALRERLKHSGGQPRMPLPTGLGVADIFNDTSEETLERAYKLWVKDCKVGLEEELQAQSDGPAPSLSCLSQ
>C._genitalium_ATCC_33030_(HMPREF0291_10994)
MAERHPEGLSRSTTRDGVDRWTVRAVHEVTYDVVAARALFDVTNSTLATAGAIPAAAERSRRLIVIDETVEQLYGSQIRGYFTHHGVQATYHVLEAHEMVKNWDSVDSVIRAMAEAGIDRRSEPVIAIGGGVLLDIVGFAASIYRRSTPYIRIPTTLIGLVDAGVGVKTGVNFGTGKNKIGSYAAPAVTYVDRSFLRSLNRRHLSNGMAEILKIALIKSRRLMSLLDSYGRAILDDGFVGSTPALANAADDIIGASIHLMLEELQPNLWEANLERCVDYGHTFSPTVEMKALPELLHGEAVCIDMALSSALSFHRGRMTRHELAHVLSTMQDLDLPIWNSSLEEPGVLDAALADTVRHRGGKQRIPLPVGIGDHEFANDVSADEVADALDTLRTLAEMQAGDIAASLEPKHDLALKA
>C._genitalium_(EEVS)
MAERHPEGLSRSTTRDGVDRWTVRAVHEVTYDVVAARALFDVTNSTLATAGAIPAAAERSRRLIVIDETVEQLYGSQIRGYFTHHGVQATYHVLEAHEMVKNWDSVDSVIRAMAEAGIDRRSEPVIAIGGGVLLDIVGFAASIYRRSTPYIRIPTTLIGLVDAGVGVKTGVNFGTGKNKIGSYAAPAVTYVDRSFLRSLNRRHLSNGMAEILKIALIKSRRLMSLLDSYGRAILDDGFVGSTPALANAADDIIGASIHLMLEELQPNLWEANLERCVDYGHTFSPTVEMKALPELLHGEAVCIDMALSSALSFHRGRMTRHELAHVLSTMQDLDLPIWNSSLEEPGVLDAALADTVRHRGGKQRIPLPVGIGDHEFANDVSADEVADALDTLRTLAEMQAGDIAASLEPKHDLALKA
>M._marinum_str._Europe_(MMEU_4200)
MMIKNASGQTAWTVEAVKQVRYHVIKSDGLFDLGNNQLFSACSDAPLKVGDRRLVIIDGTVDALHGSKVRAFFAHHGVEAEFVVIPIDETLKHWDTVTRIVDAMNAFGIDRRREPMLVIGGGVLTDVAGFAASLYRRGTPYIRIPTTLIGLVDAGVGVKTGVNYQLGKNRLGTYAPPTVTFLDKSFLCTLDQRHLSNGLAEILKIALIKSGALFDVLETSGRDVRDDHFQGSTSALEVATEYILDESIHLMLEELQPNLWESTLERCVDYGHTFSPTIEMHAQPALLHGEAVNLDMAVTTAIGELRGYVSEDDANRIYRVMVDLGLPLWDDTLATPELLIEALIDTVRHRDGQQRLPLPVGIGHHRFVNDVTPEEIQCAVALLKQHHENLTGSVAASSGVAR
>M._marinum_(EEVS)
MMIKNASGQTAWTVEAVKQVRYHVIKSDGLFDLGNNQLFSACSDAPLKVGDRRLVIIDGTVDALHGSKVRAFFAHHGVEAEFVVIPIDETLKHWDTVTRIVDAMNAFGIDRRREPMLVIGGGVLTDVAGFAASLYRRGTPYIRIPTTLIGLVDAGVGVKTGVNYQLGKNRLGTYAPPTVTFLDKSFLCTLDQRHLSNGLAEILKIALIKSGALFDVLETSGRDVRDDHFQGSTSALEVATEYILDESIHLMLEELQPNLWESTLERCVDYGHTFSPTIEMHAQPALLHGEAVNLDMAVTTAIGELRGYVSEDDANRIYRVMVDLGLPLWDDTLATPELLIEALIDTVRHRDGQQRLPLPVGIGHHRFVNDVTPEEIQCAVALLKQHHENLTGSVAASSGVAR
>M._marinum_M_(aroB_1)
MIKNASGQTAWTVEAVKQVRYHVIKSDGLFDLGNNQLFSACSDAPLKVGDRRLVIIDGTVDALHGSKVRAFFAHHGVEAEFVVIPIDETLKHWDTVTRIVDAMNAFGIDRRREPMLVIGGGVLTDVAGFAASLYRRGTPYIRIPTTLIGLVDAGVGVKTGVNYQLGKNRLGTYAPPTVTFLDKSFLRTLDQRHLSNGLAEILKIALIKSGALFDVLETSGRDVRDDHFQGSTSALDVATEYILDESIHLMLEELQPNLWESTLERCVDYGHTFSPTIEMHAQPALLHGEAVNLDMAVTTAIGELRGYVSEDEANRIYRVMVDLGLPLWDDTLATPELLIEALIDTVRHRDGQQRLPLPVGIGHHRFVNDVTPEEIQCAVAMLRRHHETLTGSVAASSGVA
>M._marinum_MB2_(EEVS)
MMIKNASGQTAWTVEAVKQVRYHVIKSDGLFDLGNNQLFSACSDAPLKVGDRRLVIIDGTVDALHGSKVRAFFAHHGVEAEFVVIPIDETLKHWDTVTRIVDAMNAFGIDRRREPMLVIGGGVLTDVAGFAASLYRRGTPYIRIPTTLIGLVDAGVGVKTGVNYQLGKNRLGTYAPPTVTFLDKSFLRTLDQRHLSNGLAEILKIALIKSGALFDVLETSGRDVRDDHFQGSTSALDVATEYILDESIHLMLEELQPNLWESTLERCVDYGHTFSPTIEMHAQPALLHGEAVNLDMAVTTAIGELRGYVSEDEANRIYRVMVDLGLPLWDDTLATPELLIEALIDTVRHRDGQQRLPLPVGIGHHRFVNDVTPEEIQCAVAMLRRHHETLTGSVAASSGVA
>S._sviceus_ATCC_29083_(SSEG_08792)
MHSGTQITQGLRLAMGDSPAWTVEAVRQARYHVVSSDHLFTRDNTTLLTGCPDAPLRSGERRLLVVDENVDTLYGAQIREFFDFHDIRATVLTLRADETVKQWDAVCEVVDAMNDFGIDRRREPVMAIGGGVLTDIVGFAASIYRRGTPYIRIPTTLIGLVDAGVGVKTGVNYSTGKNRLGTYAPATATFLDRSFLRSLDLRHISNGLAEILKMALIRSEKLFDLLESHGPAVRADRFQGTNGDLARAADAIIAESIHLMLEELQPNLWESSLERCVDYGHTFSPTVEMHALPELLHGEAVVIDMALTTALSTLRGDVSEAQADRIFSVIRALGLPLWNAVLDDTSLLEHALQDTVRHRDGQQRLPLPLGIGRHRFVNDVTPAELREAARLLHGRAADLSPAASDEELVSV
>S._sviceus_(EEVS)
MHSGTQITQGLRLAMGDSPAWTVEAVRQARYHVVSSDHLFTRDNTTLLTGCPDAPLRSGERRLLVVDENVDTLYGAQIREFFDFHDIRATVLTLRADETVKQWDAVCEVVDAMNDFGIDRRREPVMAIGGGVLTDIVGFAASIYRRGTPYIRIPTTLIGLVDAGVGVKTGVNYSTGKNRLGTYAPATATFLDRSFLRSLDLRHISNGLAEILKMALIRSEKLFDLLESHGPAVRADRFQGTNGDLARAADAIIAESIHLMLEELQPNLWESSLERCVDYGHTFSPTVEMHALPELLHGEAVVIDMALTTALSTLRGDVSEAQADRIFSVIRALGLPLWNAVLDDTSLLEHALQDTVRHRDGQQRLPLPLGIGRHRFVNDVTPAELREAARLLHGRAADLSPAASDEELVSV
>S._auratus_(EEVS)
MHSGTQFTQGLRLAMDNGPAWTVEAVRQARYHVISSDHLFSQDNLTLLTGCPDAPLRAGERRLLVIDKNVDALFGAQIREFFTFHGVEITVLSLRADEAVKHWDAVSQVVDAMNDFGIDRRREPVLAVGGGVLTDIVGFAASIYRRGTPYIRIPTTLIGLVDAGVGVKTGVNYASGKNRLGTYAPATATFLDRSFLRSLDLRHISNGLAEILKMALIRSQELFTLLETHGSAVRADRFQGTTGDLADAADRIIAEPIHLMLEELQPNLWESSLERCVDYGHTFSPTIEMHALPELLHGEAVVIDMALTTALATLRGNVSEEQADRVFTVIQALGLPLWNDALDDTSLLEHALRDTVRHRDGLQRLPLPLGIGRHCFVNDVAPSELRKAAWLLRSCAQELPHAGSAESLVSA
>S._auratus_AGR0001_(SU9_09459)
MHSGTQFTQGLRLAMDNGPAWTVEAVRQARYHVISSDHLFSQDNLTLLTGCPDAPLRAGERRLLVIDKNVDALFGAQIREFFTFHGVEITVLSLRADEAVKHWDAVSQVVDAMNDFGIDRRREPVLAVGGGVLTDIVGFAASIYRRGTPYIRIPTTLIGLVDAGVGVKTGVNYASGKNRLGTYAPATATFLDRSFLRSLDLRHISNGLAEILKMALIRSQELFTLLETHGSAVRADRFQGTTGDLADAADRIIAEPIHLMLEELQPNLWESSLERCVDYGHTFSPTIEMHALPELLHGEAVVIDMALTTALATLRGNVSEEQADRVFTVIQALGLPLWNDALDDTSLLEHALRDTVRHRDGLQRLPLPLGIGRHCFVNDVAPSELRKAAWLLRSCAQELPHAGSAESLVSA
>N._seriolae_N-2927_(NS07_contig00143-0015)
MESVKQIRYHVIAASELFAPGSTALLDGCPDAPLTPGDRRLVIIDSNVARLYGDRIAEWFAANDVEVTFVPVRADETVKDWRTVTAVVDMMNEFGIDRRREPVIAIGGGVLLDVVGFAASLYRRGTPYIRIPTTLIGLVDAGVGVKTGVNYAQGKNRLGTYAPAIATFVDRSFLRTLDERHLANGLAEILKVALIKSAELFELLERYGSRLIADRFQGGTKELDHVADQIVAEAIHLMLEELQPNLWEMCLERCVDYGHTFSPTVEIAALPALLHGEAVCVDMALTSVLGFRRGDVAGAELDRILSVMTDLGLPIWNEILTRPGILDNALEDTVRHRDGQQRLPLPLGIGRHRFVNDVTSNELSTGLDYLGATAARMSMPIADAG
>R._sp._114MFTsu3.1_(EEVS)
MRSAASFKLGLSHTADADSAWKVEAVKQVEYHVIAARNLFAPRSTQLLDSCSAAPLTRGDRRLIIIDANVDRIHGDRIRSYFEHHGVDAHFVPMRADETVKEWSSVIRVVDAMNGFGIDRRREPVIAIGGGVLLDVVGFAASVYRRGTPYIRIPTTLIGLVDAGVGVKTGVNYAMGKNRLGTYAPAIATYVDRAFLRTLDDRHLSNGLAEILKMALIKSVDLFELLETYGPRLIADNFQGTSGELDTAATQVIAESIHLMLEELQPNLWESCLERCVDYGHTFSPTLEMEALPALLHGEAVGIDMALTSALGFLRGSLGSADLDRILTVMKQLGLPVWNDVLDKTGLLDAALADTVRHRDGRQRLPLPVGIGGHHFANDVTPGEIASALKLLSRKNAELGEPTVTRVAS
>R._sp._29MFTsu3.1_(EEVS)
MRSAASFKLGLSHTADADSAWKVEAVKQVEYHVIAARNLFALKSTQLLDSCSAAPLTRGDRRLIIIDANVDRIHGDRIRRYFEHHGVDAHFVPMRADETVKEWSSVIRVVDAMNGFGIDRRREPVIAIGGGVLLDVVGFAASVYRRGTPYIRIPTTLIGLVDAGVGVKTGVNYAMGKNRLGTYAPAIATYVDRAFLRTLDDRHLSNGLAEILKMALIKSVDLFELLETYGPRLIADNFQGTSGELDTAATQVIAESIHLMLEELQPNLWESCLERCVDYGHTFSPTLEMEALPALLHGEAVGIDMALTSALGFLRGSLGSADLDRILTVMKQLGLPVWNDVLDKTGLLDAALADTVRHRDGRQRLPLPVGIGGHHFANDVTPGEIASALKLLSRKNAELGEPTVTRVAS
>R._erythropolis_CCM2595_(O5Y_25890)
MRSAASFKLGLSHSAATDSTWKVEAVKQVEYHVIAARNLFAKDSTRLLDGCSAASLHRGDRRLIIIDANVDRIHGDRIRGYFEHHGIRASFVPMRADETVKEWGSAVRVVDAMNGFGIDRRREPVIAIGGGVLLDIVGFAASVYRRGTPYIRVPTTLIGLVDAGVGVKTGVNYGMGKNRLGTYAPALATFVDRAFLRTLDNRHLSNGLAEILKMALIKSLDLFELLEIFGERLIDDRFQGSSDELDTAATQVIAESIHLMLEELQPNLWESCLERCVDYGHTFSPTLEMEALPELLHGEAVTVDMALTSALGYLRGSISEAELDRVLTVMRRLGLPTWNDVLSTPGVLGAALADTVRHRDGRQRLPLPVGIGGHHFVNDVTIDGINSASALLNRKSDELRVRETSVTKVAS
>R._sp._P27_(EEVS)
MRSAASFKLGLSHSAATDSTWKVEAVKQVEYHVIAARNLFAKDSTRLLDGCSAASLHRGDRRLIIIDANVDRIHGDRIRGYFEHHGIRASFVPMRADETVKEWGSAVRVVDAMNGFGIDRRREPVIAIGGGVLLDIVGFAASVYRRGTPYIRVPTTLIGLVDAGVGVKTGVNYGMGKNRLGTYAPALATFVDRAFLRTLDNRHLSNGLAEILKMALIKSLDLFELLEIFGERLIDDRFQGSSDELDTAATQVIAESIHLMLEELQPNLWESCLERCVDYGHTFSPTLEMEALPELLHGEAVAVDMALTSALGYLRGSISEAELDRVLTVMRRLGLPTWNDVLSTPGVLGAALADTVRHRDGRQRLPLPVGIGGHHFVNDVTIDGINSASALLNRKSDELRVRETSVTKVAS
>R._erythropolis_PR4(2)_(EEVS)
MRSAASFKLGLSHSAATDSTWKVEAVKQVEYHVIAARNLFAKDSTRLLDGCSAASLHRGDRRLIIIDANVDRIHGDRIRGYFEHHGIRASFVPMRADETVKEWGSAVRVVDAMNGFGIDRRREPVIAIGGGVLLDIVGFAASVYRRGTPYIRVPTTLIGLVDAGVGVKTGVNYGMGKNRLGTYAPALATFVDRAFLRTLDNRHLSNGLAEILKMALIKSLDLFELLEIFGERLIDDRFQGSSDELDTAATQVIAESIHLMLEELQPNLWESCLERCVDYGHTFSPTLEMEALPELLHGEAVAVDMALTSALGYLRGSISEAELDRVLTVMRHLGLPTWNDVLSTPGVLGAALADTVRHRDGRQRLPLPVGIGGHHFVNDVTIDGINSASALLNRKSDELRVRETSVTKVAS
>R._erythropolis_DN1_(N601_00990)
MRSAASFKLGLSHSAATDSTWKVEAVKQVEYHVIAARNLFAKDSTRLLDGCSAASLHRGDRRLIIIDANVDRIHGDRIRGYFEHHGIRASFVPMRADETVKEWGSAVRVVDAMNGFGIDRRREPVIAIGGGVLLDIVGFAASVYRRGTPYIRVPTTLIGLVDAGVGVKTGVNYGMGKNRLGTYAPALATFVDRAFLRTLDNRHLSNGLAEILKMALIKSLDLFELLAIFGERLIDDRFQGSSDELDTAATQVIAESIHLMLEELQPNLWESCLERCVDYGHTFSPTLEMEALPELLHGEAVAVDMALTSALGYLRGSISEAELDRVLTVMRRLGLPTWNDVLSTPGVLGAALADTVRHRDGRQRLPLPVGIGGHHFVNDVTIDGINSASALLNRKSDELRVRETSVTKVAS
>R._erythropolis_(EEVS)
MRSAASFKLGLSHSAATDSTWKVEAVKQVEYHVIAARNLFAKDSTRLLDGCSAASLHRGDRRLIIIDANVDRIHGDRIRGYFEHHGIRASFVPMRADETVKEWGSAVRVVDAMNGFGIDRRREPVIAIGGGVLLDIVGFAASVYRRGTPYIRVPTTLIGLVDAGVGVKTGVNYGMGKNRLGTYAPALATFVDRAFLRTLDNRHLSNGLAEILKMALIKSLDLFELLAIFGERLIDDRFQGSSDELDTAATQVIAESIHLMLEELQPNLWESCLERCVDYGHTFSPTLEMEALPELLHGEAVAVDMALTSALGYLRGSISEAELDRVLTVMRRLGLPTWNDVLSTPGVLGAALADTVRHRDGRQRLPLPVGIGGHHFVNDVTIDGINSASALLNRKSDELRVRETSVTKVAS
>S._acidiscabies_(EEVS)
MPFPPPTTHGLTTTDGPGPARSWTVATAKPVSYRVRFAPGVLDPRNPALARAGLPDGEDTPPRRLLVVEEDVDRLYGVQLRAYCEAARHASYTVHVLPAHERLKTMDSVYSVVDAMDRFGLDRRREPVVAIGGGVLLDIVGLACSLYRRSTPYVRVPTTLIGLVDAGVGAKTGVNFGAGKNRLGTYHPATETLLDPAFLATLDERHVANGLAEILKIALIKDRDLFDLLESSGERLLAGRFQADGPLRTTAHHVLARAVHGMLEELHDNLWEHRLERVVDYGHSFSPTLEMRALPALLHGEAVNLDMALTTVIARGRGLMTDRQCTRVLDTMRALRLPVHHPLLEPELLRSALADTVRHRDGMQRLPLPVGIGDAVFVNDLTDREITGAAEKLARAAKEVRSHA
>N._spiralis_(PrlA)
MPVSAQTDQIPEQGLFASEGPGGPWWRLNTRQPVSYEVRLHPRLLDPADPTLADAGAAAAQPAGQERRRLLVVESTVYELYGYEISRYFTEQKVDYEVLVIDAHERVKTMDLVMKVVAAMDGFGIVRRAEPVIAFGGGVLTDVAGLASSLYRRSTPHVRVPTTLVGMIDAGIGAKTGVNLGQHKNRLGAYHPAVTTLIDTQFLRTLDERHIANGLAEILKIALIKDAGLMELLESDGARLISERMQAADSLDQGRGAKEVIRRAIQGMLSELQPNLWEHRLTRLVDYGHSFSPAIEMRALPELLHGEAVCVDMAFCTVLARHRGWLTREQQDRIIRLMGELRLPSWHPVCTSALITRALQETTRHRDGRQRLPLPVGIGQACFVDDLSDTELVAALAELRELGHLREDVAL
>S._chartreusis_(EEVS)
MAEPARHRGYAQHTWQVSTSKEVSYEVVLSPGLLDPSNSTLATAGGPAGARSGRRLVVVDATVHRLYGARISAYFAHQAVEHEICVVDAHESVKSMDTVFEIVASMDAFGISRRREPVIAIGGGVLTDLVGLAASLYRRSTPYMRVPTTLIGMVDAAIGAKTGVNFRRHKNRLGTYHPSAVTLIDREFLRTLTPRHLRNGIAEILKMALVKDAALFEHLEAHGPRLVDERMQSAGSSDGAGVAEEVVARAIGGMLEELQPNLWEHELQRLVDFGHSFSPAIEMTALPELLHGEAVCIDMAFSAVLAHRRRLLDRGDLTRILRVMDRLELPAWHPVCTPELMAGGLADTVKHRDGKQLLPLPDGIGRVRFVNDVSRTEVDAALDMLVDLRGGADVPAMTSGKRGA
>S._hygroscopicus_(ValA)
MTMTKQSSLSPGSRLYDYTTQDGAAWRVSALKEVSYDVVVQPRLLDPANPALADALSSGTTPARRLIVIDATVRSLYGEQLAAYLAGHDVEFHLCVIDAHESAKVMETVFEVVDAMDAFGVPRRHAPVLAMGGGVLTDIVGLAASLYRRATPYVRIPTTLIGMIDAGIGAKTGVNFREHKNRLGTYHPSSLTLIDPGFLATLDARHLRNGLAEILKVALVKDAELFDLLEGHGASLVEQRMQPGEGGTGGAALTVLRRAVQGMLEELQPNLWEHQLRRLVDFGHSFSPSVEMAALPELLHGEAVCIDMALSSVLAHHRGLLTEAELGRVLDVMRLLHLPVLHPVCTPDLMRAALADTVKHRDGWQHMPLPRGIGDAVFVNDVTQREIEAALLTLAERDRVPRWRALHGAVDMGV
>S._hygroscopicus_(VldA)
MTKQSSLSPGSRLHDYTTQDGAAWRVSALKEVSYDVMVQPRLLDPANPALADALSSGTTPARRLIVIDATVRSLYGEQLAAYLAGHDVEFHLCVIDAHESAKVMETVFEVVDAMDAFGVPRRHAPVLAMGGGVLTDIVGLAASLYRRATPYVRIPTTLIGMIDAGIGAKTGVNFREHKNRLGTYHPSSLTLIDPGFLATLDARHLRNGLAEILKVALVKDAELFDLLEGHGASLVEQRMQPGEGGTGGAALTVLRRAVQGMLEELQPNLWEHQLRRLVDFGHSFSPSVEMAALPELLHGEAVCIDMALSSVLAHHRGLLTEAELGRVLDVMRLLHLPVLHPVCTPDLMRAALADTVKHRDGWQHMPLPRGIGDAVFVNDVTQREIEAALLTLAERDRVPRWRALHGAVDMGV
>S._hygroscopicus_subsp._yingchengensis_(EEVS)
MTKQSSLSPGSRLHDYTTQDGAAWRVSALKEVSYDVMVQPRLLDPANPALADALSSGTTPARRLIVIDATVRSLYGEQLAAYLAGHDVEFHLCVIDAHESAKVMETVFEVVDAMDAFGVPRRHAPVLAMGGGVLTDIVGLAASLYRRATPYVRIPTTLIGMIDAGIGAKTGVNFREHKNRLGTYHPSSLTLIDPGFLATLDARHLRNGLAEILKVALVKDAELFDLLEGHGASLVEQRMQPGEGGTGGAALTVLRRAVQGMLEELQPNLWEHQLRRLVDFGHSFSPSVEMAALPELLHGEAVCIDMALSSVLAHHRGLLTEAELGRVLDVMRLLHLPVLHPVCTPDLMRAALADTVKHRDGWQHMPLPRGIGDAVFVNDVTQREIEAALLTLAERDRVPRWRALHGAVDMGV
>C._fuscus_DSM_2262_(D187_002969)
MNRDMSRNWIVSTALPVHYQVRMVDGLLDLDNRALLEAGATRRSDTIRRLIVIDAAVDHLYGVQLRHYLQHHGVKYQILALPISETLKTMDAVFTVVEAINAFGLSRRHEPIIAMGGGVLMDIVGLAASLYRRSTPYVRVPTTLIGLVDAGVGAKTGVNHAAHKNRLGTYFPAKDTLLDRGFLRTLDTRHLVNGLAEILKIALIKDRTLFELLDRHGTTLIDERMQGHTPESAQAAAQVIERAITGMIEELEFNLWEHKLERVVDYGHTFSPTVEMLALPELLHGEAVNIDMALTTILSVQRGLISVEERDRIFALMRKLELPVYHRICEPAVLEEALADTVRHRDGLQRLPLAMGIGAACFVNDVRPSELRAALATLRELDGGSSPLLEAAHA
>A._sp._A40644(BE_Orf9)
MNDPGPITVTDSSGSVVASERLVAGRNGRDTPVYQVRSWSVTAPEEFAYEVQLADGLLDPENPALLDAAGGSGGPARRFVVIDDRVADHYGDRVRDYLTRNQVQHRILRLRVSEETKTMQAVLRLVSALDDFGISRRREPIIAIGGGVLLDIAGLAASLYRRGTPHVRVPTTLVGLIDAGIGVKTGVNHGVHKNRLGTYFAPAAVLLDRSFLATLDRRHLSNGLAEILKIALVTDARLFDLLEAHGQLLIDERFQGTTETGRRAADEVLDRAIAGMLHELAPNLKEQQLDRLVDFGHSISPSIEMVALPELLHGEAVAIDMALFTMLAARRGSVGSEESGRVLRLMRALDLPVDHPAVDWPLLVEAMESTIRHRDGLQRLPLPAGIGAAAFANDVTLGELARALEDLREMERAHA
>F._alni_ACN14a_(FRAAL4639)
MSYDVRITDGVLDPENRALIEAGSPGSVHRVRRFVVVDANIHALYGRDIHRYLDSNDCDYELCVLPASEEAKNMQSVLTLVQGLDSFGISRRNEPIIGIGGGIILDVVGLASSLYRRSTPYIRVPTSLLGLVDAGVGIKTGVNFNGHKNRLGSYFAPSVALLDRGFLATLGDRYVSNGLAEILKISLVLDAHLFDLLEEHAETLLAERLTGRTAVGDAVGREVIRRAVDGMLRELQPNLWERNLERRVDYGHSFSPTLEMRALPALLHGEAVSVDMALTTIVAERRGLISAPDRARVFNLMKRLRLPVWHPLCGTDLLAHALRETTRHRDGLQRIPLPVGIGDARFVSDLTHEEVTRAAEVLRDLDLPTRAAPRLSDVGGHGHPIVTDVYDIGELGDVPDGAEAAHRDHVIACDASSVVWESIRWSSLPPGAACVEKAPGFAPKLYFILAGEGELLLGEESHPLRPGHLVVAGPSAVHHVRNHGADDLNWLLLEFHGLLNSTIWPDEASAGGGVA
>A._sp.Lu_9419_(CetA)
MANQWQAQAEQTITYEVQMTDGVLDPSNRALLDAGATVRTDQPRRFIVIDANVHEIYGDALRKYLAHHNCEYRLCVLSASEEAKTMESVFTVVDGLDSFGISRRHEPIIAIGGGIVLDIAGLAASMYRRSTPYVRVPTSLIGLVDAGVGIKTGVNFGSHKNRLGTYFAPTAALLDRGFLDTVDDRHISNGLAEILKIALVKDAELFRLMEEHAELLLAERLTGRTPTGDVVAREVFSRAVGGMLEELEPNLWEQELERLVDYGHSFSPTLEMRALPALLHGEAVTVDMALTTVLAEARGLVSTSDRERIFQVMRRLRLPVWHPLLEAGLLEHALRETTRHRDGLQRMPIPVGIGGARFLHDLTVAELTGAAESLRELGGGE
>A._decaplanina_(EEVS)
MNMQPVESKPVETGSPAHHWRVEAQLPVDYEVRLTTGVLDPSNPALLDAGTLVRAERLRRFVVVDAEVYAIYGDNVRKYLEHHNVEYSLCVLPVSEETKTMESVFTVVNDLDSFGISRRNEPIIAIGGGVVLDIVGLVGSLYRRGTPYVRVPTSLIGLVDAGVGIKTGVNHGSHKNRLGSYFAPTVALLDRDFLATLDGRHISNGLAEILKIALIKDARLFQLLEDHAELLLAERLTGQTQTGDLVAGEVFSRAVGGMLEELRPNLWEKQLERVVDYGHSFSPTLEMRALPALLHGEAVTIDMALTTVLAEARGLVSTVDRERIFRLMRRLRLPVWHPFMEAELLEHALRETVRHRDGLQRMPIPVGIGAACFLNDLTAAELARAAEILRTLHETGADEVIVTDVGGRSDAAGNRLIDRGGLSSTWQAIHWASLPPGGLRVEDTRTGTDKFCFVLAGEGALRVDEVSHDLRPGDLIATRAGAVHRFANQGTEHLNWLMIEVPGGVA
>A._decaplanina_DSM_44594_(H074_00117)
MPKLTNSHHRPEDEGAPPAVAPPAPRKPTTATKVTPTVGISSWHVKASQPVDYEIRSCHRVFDPNRTDLLDAGGSGESRARRRFVVVDETVDRLYGAELRRYLDHHGVTYEIMVIQSGEVRKEIDVVLRFVERLDAFGIDRRREPVIVVGGGVVMDIVGLAASLYRRGTPFVRVPTTLVGLVDAGVGVKTGVNFNGHKNQLGTYSAAALTLLDRRFLSTLNRRHISNGLAEILKVGLIKDEALFDLLERYGKVVLDENFQGRSPEGEAAATAILEAAISGMLEELEPNLWEATLERSMDYGHTFSPAVEMLGLPSMLHGEAVCLDMALSTALACRRGLVDEDECARVFAVMSDLELPTWSPLHTPEVLGRALHATVRRRDGQQRLPLPVGIGKALFVNDVSDEELAAAIELQRAMALRGSMEAA
>A._orientalis_HCCB10007_(EEVS)
MPKSPIPAGDAKEDSAPEAIAPPAPRKPITPRKIAPATDGASWHVKASQPVNYEVRVCQDVFDPNRTDLLDAGGSGGNRTQRRFVVVDETVDSLYGPAIRQYFDHHGVTYEIMVIQAGDVHKEIDVVLRLVERLDAFGIDRRREPVIVVGGGVVMDIVGLAASLYRRGTPFVRVPTTLVGLIDAGVGVKTGVNFNGHKNQLGTYSAATLTLLDRGFLSTLSRRHISNGLAEILKVGLIKDEALFDLLERHGRLVLNENFQGRSPEGADAATAILEAAITGMLEELEPNLWEETLERSMDYGHTFSPAVEMLGLPSMLHGEAVCLDMALSTALACRRGLVNEDECGRVFAVMSDLELPTWSPLHTPEVLGSALHATVRRRDGQQRLPLPVGIGNTVFVNDVSDEELVAAIEFQREMATCSSTEVA
>S._sp._AA4_(EEVS)
MTYASAVHDGPRAPGLYTYSPRVSSWTVRADKPVSYEIRFRPDVLAPDHPDLASAGGTVAGARRRIVVIDENVDLRYGDRVRKYFKHHEIDATITAIPADETVKNCDTATQVIRDIDRFGIARRTEPIIAIGGGVLMDVVGMVSSLYRRGTPFIRVPTTLIGLVDAGVGVKTGVNFDGHKNRLGTYHPADLTLLDTSFLATLDHRHISNGLAEILKMALIKDARLFALLERSGSRLLAGKFQDDSGEGVEVLTRAIHGMLDELQPNLWEAKLERAVDYGHTFSPTVEMRALPELLHGEAVCIDMAMTTLIAWDRDLLSTEQRDRIFSVMRKLQLPTWDPVLEPDLLTNALRETVRHRDGKQRLPLPRGIGDVVFVNDVTPREIELALVRQRDLGTSHADLRGGPHGNGHQHPTPLRGRGE
>A._sp.SE50/110_(acbC)
MSGVETVGVHADAHRDSWQVRAQKQITYEVRFRDDVFGLDSTDLLEAGADGAGSRRRFVVVDSAVDALYGSRIREYFTHHGIDHSILVMRVGETVKDFDTAGRIVAAMDAFGLARRREPMIVVGGGVLMDVAGLVASLYRRGTPFLRVPTTLVGLIDAGVGAKTGVNFNGHKNRLGTYAPADLTLLDRRFLATLDRRHLSNGLAEMLKIALIKDAELFQLLERHGRVLIEERFQGRTGTGDRAAVRALRAATHGMLEELGPNLWESRLERSVDYGHTFSPTIEMRALPALLHGEAVCVDMALTTVLAYRRGLLDVAQRDRIFAVMTALGLPTWHPLLTPEVLEAALQDTVRHRDGWQRLPLPVGIGGVTFVNDVTAAELQAAALMQHRLAEDALLLRA
>S._albus_(SalQ)
MTGTSLTDTSSGLYFRDHSQGWLLRAQKQISYEVRLRDGIFRPECTDLLEQGAGTPGRSRRFVVVDSNVDLMYGNRIRSYFDYHGVDCSIMVVEANETLKNLETATRIVDEIDAFGIARRKEPLIVIGGGVLMDIVGLVASLYRRGAPFVRVPTTLIGLVDAGVGVKTGVNFNGHKNRLGTYTPADLTLLDRQFLATLDRRHIGNGLAEILKIALIKDLSLFAALEEHGPTLLDEKFQGSTAAGDRAARSVLHSAIHGMLDELQPNLWEAELERCVDYGHTFSPTVEMRALPELLHGEAVCVDMALTTVIAWRRGLLTEAQRDRIFAVMAALELPSWHPILDPDVLVNALQDTVRHRDGLQRLPLPVGIGGVTFVNDVTPRELEAAVTLQQELGDARTPKTSGDRGGRNL
>A._azurea_(HMPREF0291_10994)
MTDSGKKSASWLVRAQKSVSYEVRFCEDLFRSDRTDLLEKGEDLGRQRRFVVIDGNVDRLHGDRIRAYFEHHGVEYAMMTVAADETVKDFETTARIVRELDGFGIARRREPIIVIGGGVLTDIAGLAASLYRRGTPFLRVPTTLIGLVDAGVGVKTGVNFNGHKNRLGTYAPAELTLLDRTFLATLDRRQISNGLAEILKIALIKDFALFELLEEHGACLLAEKFQGHSAESDQAAVAVLHAATHGMLEELEPNLWEAELERCVDYGHTFSPTIEMRALPALLHGEAVCVDMALSTILAFRRGLLTEAQRDRVFAVMTLLELPIWDALLEPGILAQALRDAVRHRDGRQRLPLPVGIGGVTFVNDVTSEELGAALKIHRELGGVRRLPVA
>S._sp._MMG1533_(EEVS)
MTRDNAPTGLFTRSAQVDVWQVNAVKPVSYEIRMCDDAFDPADEALLEPASVTGGNRRRFVVIDAHVERLHGERIRAYLDHHRVDYRMHVVEVDETLKELATLEDIVRALDAFSIDRRREPLIAIGGGVLMDIVGLVASLYRRGTPVVRVPTTLIGLVDAGVGVKTGVNFNGHKNRLGTYFPASLTLLDRSFLATVDRRHISNGLAEILKMALIKDARLFDLLEAHGPSLIENRLQGSRWGAGRTACEVVQRAIHSMLEELQPNLWEAQLERVVDYGHTFSPTIEMHALPALLHGEAVCVDMALTTVMAARRGMVSAADRDRILAVMDALELPTWNDLLEPGLLARALADTVRHRDGRQRLPLPVGIGEAAFVNDVTPAELAAAIDDLRTLGTAGRRGAVLEEAA
>S._sp._S4_(EEVS)
MDRPGAGLYAYSEQIDTWVVRTAKPVSYEVRVADGLFDTDRTDLLEPAAAPGERLRRFVVLDSDVDLLHGSRIRAYFDHHDVEHEICVVPADETVKSFETAARIVEQLDAFGVDRRREPLIVIGGGVLMDIVGLVSSLYRRGTPFIRVPTTLIGLVDAGVGAKTGVNFNGHKNRLGTYFPADLTLLDRTFLATLDRRHVGNGLAEILKIALIKDARLFDVLEAHGPLLLNEKFQGESEAGEDAAREVVRRAIHGMLEELQPNLWEAKLERSVDYGHTFSPTVEMRALPALLHGEAVCVDMALTTALARRRGLIADADARRVYAVMHALELPAWDDLLGRPELLTAALRDTVRHRDGRQRLPLPVGIGDVTFVNDLTEEELLEAVAELSVTGRRVEGPQHV
>S._sp._CNY228_(EEVS)
MSGNPSALLGRPSERAPAAADRPSAGLYAYSEQIDAWVVRTAKPVSYEVRVADGLFDTDRTDLLEPSAALGERLRRFVVLDSDVDLLHGSRIRAYFDHHDVEHEMCVVPADETVKSFETAARIVEQLDAFGVDRRREPLIVIGGGVLMDIVGLVSSLYRRGTPFIRVPTTLIGLVDAGVGAKTGVNFNGHKNRLGTYFPADLTLLDRAFLATLDRRHIGNGLAEILKIALIKDARLFDVLESYGTLLLNEKFQGESEAGEEAAREVIRRAIHGMLEELQPNLWEAKLERSVDYGHTFSPTVEMRALPALLHGEAVCVDMALTTALARRRGLISDADARRVYAVMHALELPAWNDLLNQPELLTAALRDTVRHRDGQQRLPLPVGIGDVTFVNDLTEEELLDAVAELSSTGRRVEGPQHV
>T._saanensis_SP1PR4_(AciPR4_1231)
MRGLDADALPQGLIEFASHVARRLGQSSAQCTMVVTHENSEAKPTRGSAGFIVPLTRTLALAYLAPANWDKFLVLEMGARPVASLAMRHDGSLREERLAGATLEELISLVKMLEVRFMLVHSTEPFVTTPDFFPETSGLQIESVHNAGAIVEGARRAATHFERGSGVWQVASGHTRMRANHTSSYDLYRPNLATFDLNEDTLERIVSSRPVFFVIDQVIEAMHGSAIRCYGRKRLNMIGEFVCAGTEAEKTVKMAEDICRAALSAGLRRDGLIVAVGGGVTLDVAGFAASILRRGVRYVRVPTTLIGLVDVSVGVKQAVNAFGTKNVLGSFYPPLACVLDYGFLKTLPACHIAAGFSEVIKMAILCDGPLFEEIERHGPTLTFSSFQEPKEVGMRIAETAELLMMQELAPNLFEDDLARRVDFGHTFSPVIEIDSDFRISHGEAVGLDMLLSTAIAANCGLCNSDVLDRLARLLDALSLPVWHEEMPSPSRLMIALSKARDHRGGALNLVVPRSAGSVAFLQDVSVEELVRACNDLQRFAITERLASPNPMERSDGPSLSI
>M._sp._STM_4661_(MESS4_430082)
MWIPTPEQLSLRSSRDHTFNVALFEGLHSSDFCEWIEAHTRNRTVLAVTTPTVERLYGNEIRAAFASVGLKPSWLVLNCTERTKTIESVLTVCRAASDAEIDRRGALVAIGGGVCSDIVTLAASMLRRSLSHLRIPTTLIGQVDAGIGLKGGVNFGEGKNYLGCFHPPEAVAVIPSLLKTLGVDTVRQGVAEMIKVACTSDTDLFRMIEEARGGGLQSWVLNGDSLAHEPIQRAIAAMLGELSKNPFEFTSYERAVDLGHTIAHPLEASTHYELHHGFAVAIDLAFSSVVGWHLGWLREETALRIVDLLVSVGLPVWHEHLNEDLVSRSFRAAAKHRGGSINMVVPTDLGRYRFLKREDQCPPGLILEVLAYLRARSWQEGMFNSGTAQYGVELPAEGDLARIGLQ
>S._glaucescens_(GacC)
MSGQALAQLEGVREDAGGFDLLAPDGTQYRVDVTDGVFDPHNPLLAGYVAGRRVVAFVGPTVDRIYGDRLRAYLDARLEPGSWSVHTIDSGERNKTLASVERVCAIAKASGLDRHGVMLAVGGGIVADIVGFAASMYARGIRYIKVNTTLVGQVDVGVGVKTGVNALNTKNMFGAYHPAHASLNDPALLATLPAREIRCGLAEIVKMAVILDAGLFEALEEHPDAFLRSSDGALETYVVRTSMRLMMEELCPNLREHDLARLVDFGHTFSPVIETAGGHRLEHGEAVAVDMALSAHLARLLGLADAESCRRVVTLLRRIGLPVFDPATCTPELMTQALHASWQRRGRELHLVVPTGIGKATFVERLEDVPAEVLRAALDALAREGRTS
>S._coelicoflavus_ZG0656_(SMCF_997)
MSGQVLAPVEPGVREDATGFDLLAPEGTAYRVDLTTGVFDQENPLLARALMGRRVVAFVSPTIEGLHGDRLRAYLNAHVDPGDWSVHTLRTGEQHKTLAAAEDVCATAKAAGLDRHGVMLAVGGGIVADVVGFAASMYARGVRYVKVNTTLVGQVDVGVGVKTGVNALRTKNMLGAYHPAHASINDPAFLTTLPPREIRCGLAEIVKMAVILDEELLRTLEDHPDVFLGRPSADGRLEEYVLRTSMRLMMEELCPNLREHELARLVDFGHTFSPVIETAGNHRLEHGEAVAVDMALSAHIARLLGLADADTCERIVRLLRRIGLPVFDTLTCTPELMSHALRASWERRGRKLHLVVPTAPGKATFVEELGDVPESLLRTALSALARDTEGHHV
>C._japonicus_Ueda107_(Cja_3250)
MAHINIVAGGTRSRAGRLSVDAFADFGYQILNQEHIFDVKNAVLSDLVGNKRALFVVSPTVYYLYGADINTYLAHHLQQGQYRIVISPSTEKNKNMDALMMICNEARDFRLDRDGLFVAIGGGIILDLVGFAASMYRRGTKYIKIPTTLVGQVDVAVGVKTGLNFGNAKNILGTYYPAYATLNDSSFLKTLPLRELRCGLAEVIKMGLVTDKSIFDRLENIYATSSAINPGEIDYGIYVDAMLRMIEELQPNLLEVQLERIVDFGHTFSMRFETDTYHRLEHGEAVSIDMALSCCIAQLKGMMASDDCIRAITLLKQVGLPIFDECCTLESLKGSIDDVCLHRNAVNLVLPTRMGQGCFIKQPEELPDDLLVNALTMLKNFSEESVEISKLSSHQQVIA
>S._aurantiaca_DW4/3-1_(Staur_1386)
MAHIKVVGGGTSVRGSTLQVSAQADFGYGVHNEEGLFDPGQPLLLELCRDARMLVCISPSVDRLHGERIRQYFRTHFAPEQYRFLVLSTSESNKSIENVLRICEAAKAFWLDRHGLLVAIGGGIVLDMVGFAASIYRRGIRYIKVPTTLVGQVDVAVGVKTGVNLSGSKNLIGTYYPAYATLNDRGFLSTLPAREMRCGLAEIIKMGLVCDPEIFTALEAHFLPPVSRHLEHPLPQEAVLGAMVRMIEELQPNLFELNLERLVDFGHTFSMSLETVSGYAHAHGEAVAMDMALSACLSNELGILGEAEFERILALLEVVGLPVFDEALCSVDAMWQALMEVNVHRGHRINLVIPARIGEGMFLHRLEDVPRDALARAIRRMSVLSQRHAVAALGSAGEPLERASGA
>N._punctiforme_PCC_73102_(Npun_5231)
MAIKQKTALNLQPINQCVRVTFNYDVHFTRGLFQLDNPLFAQVIAADGETTPKQVLAVVDGGFLQYQDGLLKKLSVYAQYYENVLTLSGEPIVVLGGEAVKNHSRFIEQIHQRINAAGLCRHSYVLAIGGGAVLDMVGYAAATAHRGIRLLRVPTTVLGQNDSGVGVKNGINAFGKKNFLGTFMPPYAVLNDFDFLTSLDDRDWRSGIAEAVKVALIKDADFFDFIMTNADKLANRDMDIMERLIYRCSQLHLEHIAGGGDPFEMGSSRPLDFGHWAAHKLEHLTNYSLRHGEAVAIGIALDTTYSYLTGQLLKSEWQSVLYTLSKLGFTLYVPALTEQLDRLDHPDCLFRGLTEFREHLGGNLTITLLEGIGQGIEVHQVDLSLYRDAILMLQDWELLH
>N._punctiforme_PCC_73102_(Npun_1267)
MIVDIKQKSRLIHQRVSVSFNYEVYFTQNLFELKNPTLAQVISADEETKPKKVVAVIDAGILKYQPELVKQLVAYTKFYGEVLAIAAEPMIISGGEAAKNDRTLVEQIQQLIETAGLCRHSYVLAIGGGAVLDLVGYAAATAHRGIRLIRVPTTVLAQNDSGVGVKNGINAFGKKNFLGTFAPPYAVINDSAFLTTLDDRDWRSGIAEAVKVALIKDANFFDFIHSHSKALGRRDMDAMQQVIYRCAQLHLEHIANSGDPFEMGSSRPLDFGHWAAHKLEHLTNYRLRHGEAVAIGIALDSTYSYLAGLLDCSEWQRILNTLSALGFTLYVPELAQKLSQQEHPDCLFRGLTEFREHLGGELTLTLLKNIGKAIEVHEVNLLLYRQAISLLQEF
>S._aurantiaca_DW4/3-1_(Staur_3140)
MPSTGSTPILAHDVKSPHRGSLALDGGKTGYRVTVHREDRYEIIIGRGTLARLGELLRPVMAANEADSAVIITDNHVGPLYAELVTKRISATGAPVQCIVIPAGEPSKSIAQAHRLWDELRSRSVRRRTFLVALGGGVLCDLVGFVATTYLRGIPYVNVATSLMGQVDGAIGGKVGVDHSTGKNLIGGFYHPDLVVIDPSCLATLPLAEVINGLAEAVKVALIGTPGLFEQLERLPMSTAWPLDQAAPERLIEGLGPIIPAAIGKKLELLAPDPFEQDLRRLLNLGHSVGHGLEAATHFVRYRHGEAVAIGTATVTAISTGLGLTSVDTLRRILRLLQKLRLPVTVPDDLREVVWQHLETARLVRNGRLLLVMPTAIDHSVIIDDITRGQYDAACQLVAQEAPACG
>Cystobacter_fuscus_WP_002620792_EVS
MPSTASTAIPTPDVKSPHRGSLLIDGAKQGGHESYRVTVQREDRYDILVGRDSLARLDELLAPVMKANDANSAVVITDNHVGPLYAELVMKRLSAAGVRAQCVVIPAGEPSKSVAQAQRLWDELRSRSVRRRTVLVALGGGVLCDLVGFAATTYLRGIPYVNIATSLMGQVDGAIGGKVGVDHSTGKNLIGGFYHPALVVIDPSYLATLPLAEVINGLAEVVKVALIGTPGLFEQLERLPMQQDWALDQPAPRHLIEGLGPIIPAAIGKKLEMLAPDPFEQDLRRLLNLGHSVGHGLEAATNYVRYRHGEAVAIGIATVTALSVGMRLASVDTLRRVLRLLRKLRLPVSVPDDLRAVVWNHLETARLVRNGRLLLVMPTAIDQCTIIDDITRSQYDTACQLVDQEAKACD
>Solirubrobacter_soli_WP_028064141_EVS
MTGFRVRDAIAMSHDDRPVVAHATRTERHSIHVTRDAAGSRRCLAELLEQAHTVAVISDETVDALYGNELRDELRALGHEVLMHTVPAGEASKSLESAVALWNWLAGSGLGRRDVVVSFGGGVIADLGGWVASVYMRGVPYVNVPTTLLAMVDGALGGKVAVNHPVAKNLLGAFQQPAGVISDLRYLRSLDARQLAAGVAECIKKGVIASPEYFAFIEDEADALVAGDPAALEPLVRSAATIKTALIERDPYEDDLRRPLNFGHTVGHPLETVTGYAPLLHGEAVAFGMAVEARIAARRGWLSTGTRDRLLAVIERCGLPSRAAALGADVTADALLAAMEKVRLIRAGSLRWVLPVALGETVIADDVTEGEIRGALAECDVT
>A._mirum_DSM_43827_(Amir_2000)
MDSPAGYRIHDNIPLPGNLDQVDVHVTRDDDYRIHVLPDVDRAVDALLTELDGRRAVVITDDVVADLHEGRVSAELAARGQLIGRTAIRAGEKSKSLTTAFELIDWLAEVNLARRDVVIALGGGVVVDTVGFVASAYMRGVPYVNMPTTLLAQVDAGIGGKVAVDHSEAKNLVGAFYQPKAVISCLEHLRTLDTRQIRSGLAEVVKKAVIASPELFDYIEANADDLLACASPAIDVLVHAAGAIKTKLVGRDPYEIDLRRPLNFGHTTGHAVETVTNYGPVLHGEAVAFGMVVAVDVARARGLVVPEVADRVTALIRRLGLPVALEELGAVPRVDDVVAALLKIRQIRDGSLRFVLPVELGATVIAEDVTEEEVRAALVRLR
>Actinosynnema_mirum_WP_015800837_EVS
MDSPAGYRIHDNIPLPGNLDQVDVHVTRDDDYRIHVLPDVDRAVDALLTELDGRRAVVITDDVVADLHEGRVSAELAARGQLIGRTAIRAGEKSKSLTTAFELIDWLAEVNLARRDVVIALGGGVVVDTVGFVASAYMRGVPYVNMPTTLLAQVDAGIGGKVAVDHSEAKNLVGAFYQPKAVISCLEHLRTLDTRQIRSGLAEVVKKAVIASPELFDYIEANADDLLACASPAIDVLVHAAGAIKTKLVGRDPYEIDLRRPLNFGHTTGHAVETVTNYGPVLHGEAVAFGMVVAVDVARARGLVVPEVADRVTALIRRLGLPVALEELGAVPRVDDVVAALLKIRQIRDGSLRFVLPVELGATVIAEDVTEEEVRAALVRLR
>Streptomyces_sp._AA0539_WP_019435820_EVS
MTYSGHFSDAIPLSAGSSIEGVARRTDRYPVYVADSEASAVKYLLQAINGRRTAVICDDTVEALHGQSLARLLVDNGLDVAVTSIPQGEAHKSLETAARLLDWLANSAMARRDVIVAMGGGVVIDTVGWVASAYMRGMSYINVPTTLLAQVDAAIGGKVAVDHAAAKNLVGAFHQPRAVVSNVGYLNTLAPRQLRAGLAEAIKKGVIASPELYAFIERGADDLLAGDPVTTETLVRGASAIKCALISRDPYEEDLRRPLNFGHTVGHAVETVTGYGPVLHGEAVALGMTVAIAIAERRGVTERGELRSVVELLARTGLPVSLRDLSVEVHVDDVTRALGQIRKIRDGSLRFVLPVRLGECLIADDVSDAEIRAALRHGA
>Actinoplanes_missouriensis_WP_014443330_EVS
MPALVRCHHDVALSSALPEAPCSFTASRTDSYPVHVCRDESAALGHLLTEIGDRRVALISDDLVAGLHARGLAARLRAAGVDVTMTTFPAGEASKSLMTACDVLDWLAGTALARRDIVVAVGGGVVIDTVGWVASAYMRGVPYVNVPTTLLAHVDAALGGKVAVDHASAKNLIGAFYQPKAVISNVGYLSTLNRRQLASGLAEVVKKAVIGSPELLALVEHEAERVLARDLDVLERLVRAASRVKCALLAQDPYEEDLRRPLNFGHTVGHAVETVTGYGPVLHGEAVAFGMAVAVEIAVERGLAEYVLRDRLVQLLSRIGLPVSLTGFTVPVDPGEVVTALGQIRKIRDGQIRYVLPLSVGETAIVNDVTDAEVHAAMLRITAARQPGRQAEPVR
>Streptomyces_sp._MK498-98F14_AGZ15443_EVS
MLAVSISAANIRIVYDVFVEPPGCEYMTEYVRVSEQLALPRGPVDPIMASARRHDTYPVHVCLDEDTALARLRAEIDGRRVALVTDDTVLALHARRLAERLAGTGLDVVATSFPAGEASKSLRTASTLLDWLAGTSLARRDIVLAVGGGVVMDTVGWVASAYMRGLPYINVPTTLLAHVDAALGGKVAIDHPSAKNLIGAFYQPRAVVSNVGYLGTQDPRGLRAGLAEAIKTGIIASPELFALIERRHPAILAADPMPTAALVHASSVLKCRLIARDPYERDLRRPLNFGHTIGHAVETATGYGPVLHGEAVAFGMACAARIAERRGLLDPALCTRVTELLDRVRLPTTLAALAAPLDPASTIAALEQIRKIRDGRLRFVLPTALGETVITDDVTDAEIHAALVVSPAAEVSLARAHGGTDG
>Streptomyces_scabrisporus_WP_02550010_EVS
MTEYVRVSEQLALPRGPVDPIMAYARRLDTYPVHVCLDEATALARLCAEIDGRRVALITDDTVYTLHARRLAERLTASGLDVVHTSFPAGEASKSLRTASTLLDWLAGTSLARRDILLAVGGGVVMDTVGWVASAYMRGIPYINVPTTLLAHVDAALGGKVAIDHPSAKNLIGAFYQPRAVVSNVGYLSTQDGRGLRAGLAEAIKTGIIASPELFESIERRHAAILAVEPVPTAALVHASSVLKCRLIARDPYERDLRRPLNFGHTIGHAVETATGYGPVLHGEAVAFGMACAARIAERRGLLDPALCARVSGLLDRVRLPTTLAGLPARLDPATTVEALGQIRKIRDGRLRFVLPTALGETVITDDVSDEEIHAALVVRPTAEVPFARTHGGTDD
>H._Pylori_(Hp3CLH)
MQEILIPLKEKNYKVFLGELPEIKLKQKALIISDSIVAGLHLPYLLERLKALEVRVCVIESGEKYKNFHSLERILNNAFEMQLNRHSLMIALGGGVISDMVGFASSIYFRGIDFINIPTTLLAQVDASVGGKTGINTPYGKNLIGSFHQPKAVYMDLAFLKTLEKREFQAGVAEIIKMAVCFDKNLVERLETKDLKDCLEEVIFQSVNIKAQVVVQDEKEQNIRAGLNYGHTFGHAIEKETDYERFLHGEAIAIGMRMANDLALSLGMLTLKEYERIENLLKKFDLIFHYKILDLQKFYERLFLDKKSENKTIKFILPKGVGAFEVASHIPKETIIKVLEKWH
>B._subtilis_(aroB)
MKTLHVQTASSSYPVFIGQGIRKKACELLTSLNRPLTRIMFVTDEEVDRLYGDEMLHLLQEKWPVKKVTVPSGEQAKSMDMYTKLQSEAIRFHMDRSSCIIAFGGGVVGDLAGFVAATFMRGIDFIQMPTTLLAHDSAVGGKVAVNHPLGKNLIGAFYQPKAVLYDTDFLRSLPEKELRSGMAEVIKHAFIYDRAFLEELLNIHSLRDITNDQLNDMIFKGISIKASVVQQDEKEEGIRAYLNFGHTLGHAVEAEYGYGQITHGDAVALGMQFALYISEKTVGCEMDRKRLVSWLKSLGYPSQIRKETETSVLLNRMMNDKKTRGGKIQFIVLNELGKVADHTFSRNELESWLNKWRLEETS
>A._nidulans_(An1DQS)
MSNPTKISILGRESIIADFGLWRNYVAKDLISDCSSTTYVLVTDTNIGSIYTPSFEEAFRKRAAEITPSPRLLIYNRPPGEVSKSRQTKADIEDWMLSQNPPCGRDTVVIALGGGVIGDLTGFVASTYMRGVRYVQVPTTLLAMVDSSIGGKTAIDTPLGKNLIGAIWQPTKIYIDLEFLETLPVREFINGMAEVIKTAAISSEEEFTALEENAETILKAVRREVTPGEHRFEGTEEILKARILASARHKAYVVSADEREGGLRNLLNWGHSIGHAIEAILTPQILHGECVAIGMVKEAELARHLGILKGVAVSRIVKCLAAYGLPTSLKDARIRKLTAGKHCSVDQLMFNMALDKKNDGPKKKIVLLSAIGTPYETRASVVANEDIRVVLAP
>S._aurantiaca_DW4/3-1_(Staur_4041)
MSTPPLPPLPPGSYRPATDRWGSFSKLAARLPEGSLAVVDRTVAQLHPGLVPALEARRPRAIVQITGGERAKNFASLEKVLAGGLSLPRSGTLVVVGGGTLGDVATVAAHVLKRGVRLVQVPTTLLAAVDSSLGGKGAVDLVARGRVVKNPVGVFHYAEEAWICPEFFTSLSDAQRREGAIEAWKMVACLDARLFRKYTRQPPTLERLVKDARRLKESVCAQDPYEQSGLRRVLNFGHSFGHVLESLSRFKLSHGDAVGLGMLCALDAGRRLGVTPEPVALQVEQALEQGPGVLGRERIAALAQRASLKDVVTLLAADKKAGKSGELRMVLLTAIGAFDIRDVSEAEWRQLWPAWKKGIRP
>P._furiosus_DSM_3638_(PfDHQS)
MEGIIFGDLSTLPDLLSSLSPYKVVVLTNTTLKELWLEEVLTWLKEFKPQTIVVPDGEKYKDLDTVRYIWEKLLEMGFTRRSLLIGLGGGVITDIAGFVASTYMRGTYLGLVPTTLLAQVDAAIGGKTGINFYGKNIIGTFYLPKFVLICRDFLKTLPMVEILNGLAEVVKYGILDKEVYNAIKTMNSPREIVEREDIIKKSVAVKLRIVEEDLKENGKRRVLNLGHTVGHAIEKISDYKIKHGFAVSMGLVVEAKIGEILYGFDSGKVVEILTKFGLPVKIPFDPYTTLQAMKIDKKAWYGKIVIVVPVEIGKANIEEVDEKIILQALEEAKNA
>S._aureus_(Sa1XaG)
MKLQTTYPSNNYPIYVEHGAIKYIGTYLNQFDQSFLLIDEYVNQYFANKFDDILSYENVHKVIIPAGEKTKTFEQYQETLEYILSHHVTRNTAIIAVGGGATGDFAGFVAATLLRGVHFIQVPTTILAHDSSVGGKVGINSKQGKNLIGAFYRPTAVIYDLDFLKTLPFKQILSGYAEVYKHALLNGESATQDIEQHFKDREILQSLNGMDKYIAKGIETKLDIVVADEKEQGVRKFLNLGHTFGHAVEYYHKIPHGHAVMVGIIYQFIVANALFDSKHDISHYIQYLIQLGYPLDMITDLDFETLYQYMLSDKKNDKQGVQMVLMRQFGDIVVQHVDQLTLQHACEQLKTYFK
>Th._Thermophilus_Hb8_(Tt1UJN)
MQRLEVREPVPYPILVGEGVLKEVPPLAGPAALLFDRRVEGFAQEVAKALGVRHLLGLPGGEAAKSLEVYGKVLSWLAEKGLPRNATLLVVGGGTLTDLGGFVAATYLRGVAYLAFPTTTLAIVDASVGGKTGINLPEGKNLVGAFHFPQGVYAELRALKTLPLPTFKEGLVEAFKHGLIAGDEALLKVEDLTPQSPRLEAFLARAVAVKVRVTEEDPLEKGKRRLLNLGHTLGHALEAQTRHALPHGMAVAYGLLYAALLGRALGGEDLLPPVRRLLLWLSPPPLPPLAFEDLLPYLLRDKKKVSESLHWVVPLAPGRLVVRPLPEGLLREAFAAWREELKGLGLLR
>B._circulans_(BtrC)
MTTKQICFADRCFNFAFGEHVLESVESYIPRDEFDQYIMISDSGVPDSIVHYAAEYFGKLAPVHILRFQGGEEYKTLSTVTNLQERAIALGANRRTAIVAVGGGLTGNVAGVAAGMMFRGIALIHVPTTFLAASDSVLSIKQAVNLTSGKNLVGFYYPPRFVFADTRILSESPPRQVKAGMCELVKNMLILENDNKEFTEDDLNSANVYSPKQLETFINFCISAKMSVLSEDIYEKKKGLIFEYGHTIGHAIELAEQGGITHGEAIAVGMIYAAKIANRMNLMPEHDVSAHYWLLNKIGALQDIPLKSDPDSIFHYLIHDNKRGYIKLDEDNLGMILLSGVGKPAMYNQTLLTPVRKTLIKEVIREGL
>M._echinospora_(GntB)
MEVEIRLGSVRYPFRLGTDCLGAIVEDLVAMSASRLLIVCDSNTGPLFGAELVERLSPRVPANLLIHRAGEPYKDLQAVGTLADSALQLGADRASVVVAVGGGVIGNIAGLMAALLFRGIRLVHIPTSLIAMSDSVLSLKQAVNACVGKNLMGTFYAPESVLADTAMLRSLPFRETVSGLCEVVKNSLAIRPSMVEMLRTSLRQDAVYDDETMYEIISESILAKASVTVDDMHECRAGLVLEYGHTVGHAIEYTAAGGLSHGQAIGLGMVVAAEVSHRLGHLDQEAVALHRELLTRAGAMVTIPEEVDLDEVMHRLRFDNKRGYLADPAESSAMVLLGGLGEPLWHDGRPLVSVPMALVGEVVNEIARPEIPNFELVAPVETVEEGRVPDTVGAADG
>S._fradiae_(NemA)
MQTTRIAMEDASFPYRLGTDCAEDVVARLAALEASSYLVVADTTVAELYGAALTAHIDKEAGPSHLLTHEVGEVHKTLATVSALAEQALGRGADRRSVVVALGGGVTGNIAGLMASLLFRGIRLVHVPTTVVAMLDSVLSLKQAVNTTFGKNLAGTFYQPVEVLADTAALRTLPPREIRSGMGEVVKNALAIRPAMLDRLAGALRPDTRYDDETMRWIIAESLAAKADVTSGDKHERRSGLVLEYGHTAGHAIEHASRGAVAHGAGVAVGMTLAAEVSRRLGHADAGLVALHRELVAAAGVEPAVPDHVDTALVKNWLAYDNKRGYLDSPPGHTPMVLLSAPGEVLHTGTMPLVPVPLALLEEVVDESAARGGAGGGAAEPAAARTGPVPDGPEAAVPATPGPVPAGPAAAAPLPSGPAPTAPAAAGPVP
>S._ribosidificus_(RbmA)
MQVTPIAMEDASFAYRLGTECTEDVVARLATLGASSYLVVADTTVAGLYGHDLTARIDKEAGPAHLLTHESGEVHKDLTTVSVLAEQALERGADRRSVVVALGGGVTGNITGLMASLLFRGIRLVHVPTTVVAMLDSVLSLKQAVNATFGKNLVGTFYQPVEVLADTAFLRTLPPREIRSGLGEVVKNALAIRPAMLDRLGDALRADARYDDETLRWIIAESLTAKADVTRDDKHERRTGLVLEYGHTAGHAIEHASRGEVAHGAGVAVGMTIAAEVSRRLGHAGPDFVALHRELVAAAGVEPAVPAHVDPALVKNWLAYDNKRGYLDSPPGHTPMVLLSAPGEVLHTGPMPLVPVPLALLEEAVDEAARRGRDAAPAAAYVGPPAAGPLP
>S._kanamyceticus_(KanA)
MQVTTITMDDVQYPYRLGTDCLDGIVTRLGELGASRYLIVSDPRVAELYGQGLRERLAEQAGPAELITHASGEQNKGLPALHDLAEEALRRGADRQSIVVALGGGVTGNIAGLLAALLFRGIRLVHVPTTVVAMLDSVLSLKQAVNAGVGKNLVGTFYQPVEVLADTAMLRTLPVREVRSGMCEVVKNSLAIRPSMIDQLSAGLRPDGRYPDDTMHWIIYESLAAKAQVTAYDKYERGEGLILEYGHTVGHAVEHSSQGAVPHGAAVALGMIAAAQVSHRAGWASAELVDLHRELVAKTGVARRIPSDIPLSAVRHRLSFDNKRGYLPASADTYPMVLLESPGKVLRSEGTVLTAAPRDLVDAVVDELAEPPRPAAARTDDAATVLGGAG
>S._tenebrarius_(TbmA)
MQTTTITMGDVQYPYRLGTGCVDGIVTRLGELEASHYLVLCDATVAELYGHDLAARLRRSAGPASVLTHPAGEEHKGLGTLDTLADAALHAGVDRRGVVVALGGGVTGNIAGLLAALLFRGIRLVHVPTTVVAMLDSVLSLKQAVNAQVGKNLVGTFYPPVEVLADTAMLGTLPVREIRSGLCEVVKNALAIRPSMIDFLAAELRPDGRYADDVLRWMIDESVAAKAQVTEHDKYERREGLVLEYGHTVGHALEHASHGAVSHGAGVGVGMVAAAEVARRLGHVDADLVELHRELVGKVGVATTLPADVPTEEITYRLGFDNKRGYQPLPADHYAMVLLADVGQPLYQDGLPLTPAPRALVDEVVRELADAPSRIGASVGSAGGAS
>gi|500798621|ref|WP_011998054.1|_Ignicoccus_hospitalis
MRSSSRLEVPITEEHTYKVIIGRNVFKEVESALPENVKPCLAVVGEGVAKGARWVLKEASAVFPHWEILKDGEAAKDLSVALNIIRKLWELKADRWCALGVIAGGSLGDTASFAASVYMRGIPLIQFPTTLLAMIDSSLGGKTAVNFEGFKNVLGSFYHPWLVVDDLRFLDTLPDRVFKSSMAEAIKYGITLNPEFLKYLKDNSSKILARDDEYVSKVIAESVKTKLEVVRKDPRERKGVREVLNFGHTVGHALESASKFELLHGEAVALGMVVETLYAERVGACSSCYEALEGALSAYSLTQVKAPKMTIEEYKAMILKDKKRVGDRLRLPLLEGVGRWRLELVPLDEFVETTFKIMEEVFWSEDF
>gi|503893633|ref|WP_014127627.1|Thermoproteus_tenax
MREFFYRHSRGITRVIVGRDIDIGRLIGGRAVYLIDEKSNFKAEGDCLVLSGGEEIKGLDTLTKVYQYLASRGVDRATYLVAVGGGALLDLATFAAGTYMRGIGLVLVPTTLLSMVDASIGGKGAVDWGYVKNLIGVIYQPDLIISDLRFVSSTPENVYRSAFAEVVKYGVVLDRGLFEYLRSHRAELLSRDAGALEEVVFRSAQIKSSIVEIDEFETKNIRQVLNFGHTVGHALERVLNLLHGEAVSLGMIAEGKMAVEMGYFKESHLGQLAELLEGFGLPVKTCLSGDSYKRARELVLFDKKRRGDKILMPLPVGLGKWVLEEVPLEYAERGLDQFKCSA
>gi|500175154|ref|WP_011849579.1|_Pyrobaculum_calidifontis
MRRFYYRHSRGVTEVAVGKRLDYATYAPSPLVLIEEGLPSPLEGPSLRLRGGEEVKSFDSLLRVYQFLAEQGADRSSTLVAVGGGALLDLATFAAGTYMRGIGLVLVPTTLLAMVDAALGGKGAVDVGPVKNLVGVFYQPRAILCDLEWLQSLPDRVYRSALAEVVKYGVALDADFYQWLAENVDEVLRRGERAVEEVVYRSLKIKASIVEVDEFEERGIRQVLNVGHTVGHAVERVFGLLHGEAVSVGIVAELKMAEELGYLTRGTSEEVATLLTRIGLPTCIRASAEELEKAKSLVKFDKKRRGEYVLMPVVVRLGKWVLEKVHVGEVERAVDFVKCSA
>gi|500231964|ref|WP_011901560.1|_Pyrobaculum_arsenaticum
MRFYYRHSRGVTEVVVGKGLPYGDYAERAVVLIEEGLENPLPGAPALVLKGGEGVKSLDALTQVYKFLYEVGADRSTTLVAVGGGALLDLATFAAGTFMRGIRLVQVPTTLLSMVDAALGGKGAVDWGHVKNLVGVFYQPSAILCDLRWVETLPERVYRSAFAEVVKYGVALDGEFYNWLRENVPRLLRREEEALEQAVYRSLRIKASVVEADEFEERGIRNVLNVGHTVGHAVERVLGLLHGEAVAVGIVAEAYLSAEMGYLKDGVVEEIKALISSFGLPTAVKPGDSELEEARRLLLYDKKRRGDYIYMPLVVRVGRWVLERVRPEEAAKALRYVVY
>gi|501137332|ref|WP_012185860.1|_Caldivirga_maquilingensis
MRSFTYRSRCSGEVRVLVNYPHADELSKLLDKYTSCMIITPSSVSSLVNFSKCPRIIIKDGEEGKGIETVLNIIKQSMDNSLDRSGVMIGIGGGSTLDVTGFAAAVYMRGVDYVNVPTTTLAMVDAALGGKTGVNAAGLKNIIGVVKQPSEIIVDLAFIKSLPASNYLDGFAEVLKYGVTMDKGLFDKLSSNVDKVMNRDEGLLEDLIYGSLVNKAHVVEADEYDTLGIRIVLNYGHTIGHALESASGFSISHGKAVGLGMICESTIGVKLGYTNPDIPGYLTESLSELNLIQSIKVNADSALRAITGDKKRNGGFLNLPIVTELGDWVKVRVKVDEYLRLVKESCMYLA
>gi|503100561|ref|WP_013335353.1|_Vulcanisaeta_distributa
MREFTYRSRDGDVKVLINIDHGEALERITKDYTGCVVYASGNIANRVKATCPVIPIVDGEEGKSIETALGIVRSAHEVGIDRDGLFIGVGGGSVLDVVGFSASIYLRGVDYVNVPTTMLSMVDASLGGKTGVNALGLKNVIGVIRQPRYIIIDLSFLDSLPMPNYLDGFAEVIKYGVTMDRELLNGVMGNADGLINRDRALLEDVIYKSLRDKASIVEVDELDKSGVRAVLNYGHTVGHAIESATNFSVSHGKAVALGMVCEARVGVRLGYTPRDVPNLLMNALSMFNLINEVDVDVNKLVGAMLRDKKRSGDFIKLPVVIDVGRWDVVRVGIKELTELVISECRSMP
>gi|503370136|ref|WP_013604797.1|_Vulcanisaeta_moutnovskia
MREFAYKSRDGDVYVLINVNYGDALEKITENYTGCAVFVSRSIVDRVHTKCPLIPVIDGEEGKSIEAVLSIVRSAHELSIDRDGLFIGVGGGSVLDVVGFSASIYLRGVDYVNVPTTMLSMVDASLGGKTGVNALGLKNVIGVIRQPRYVIIDLTFLESLPMPNYIDGFAEVIKYGITMDRELLGQVMSNTDKLLGRDYGVLEEVIYRSLRDKASIVEVDELDRGNARAVLNYGHTVGHAIESVSNFSISHGRAVALGMICEARIGVKLGYTPRYVPDLLMDVLSRFNLDNRVAIDVNGLVNAMVRDKKRSGEFIKLPVVIDVGMWDMVKVRIRDLMNLVIGECGSMP
>gi|505044693|ref|WP_015231795.1_Caldisphaera_lagunensis
MIYKLNDKEVNIIVGKNLLNSLKIDNNKKYFIIYQDTINDKIKSLISNITHFEIYKVPDREKAKDIEVALDIIKQMVSKEFTRKDAIISFGGGTVSDLSGFVASIFMRGIDLINIPTTLLSMVDASIGGKNGVNFHNIKNVIGTFYQPSMIIIDTSLLDSLPYDEILNGLGEVIKYSIIMDKDLYYYLLNNKEKILKLDDESISYIIRKSIDDKMKIVIRDEKETSGLRTVLNFGHTIGHAIESGSKLKIMHGFAISYGMICETKLGVDLKLISDEIYENVENIINLYDIKINKNEVDLNNALNSLKSDKKRTGNKIIIPLPVDIGKYQLFPIEIEKIEKAIVKCLS
>gi|503069214|ref|WP_013304180.1|_Ignisphaera_aggregans
MRCIEEDICCNRTKIFIGRNIIEVLREYIDGKALILRQRVIDPNRIVNILRDRNIYEVVLDGGERDKDISNVMNIVRILYEKGFQRRDHIVAVGGGTLTDVAGFVASIYLRGINLVNIPTTLLGMVDAAIGGKNGVNLGDMKNALGTFYQPSIIVSDLEFLDTLPDEEMVNGMAEVIKYAVVMDRELYTFLKKSYDRFFNRDYDVIEDIVYRSAIDKLSIVKQDPYELKGIRSVLNFGHTIGHAIEVSTKFSISHGKAVAIGMVCESMLGIELGVSPKDILEEVIHMLKLYRLPTNVKELGIDIDRDLALYAVTRDKKSRGAEILMPLPVELGKWDLFRVDIEFVKSVFIKCLG
>gi|496366664|ref|WP_009075654.1|Metallosphaera_yellowstonensis
MIELRERICCSEVSAKVGRGVLSELSQLQGMKALVHPVSLRPNLSVDLDLPVKDGERGKDLNNALRIVGKLMDAGFTRGDHLLALGGGTVLDVAGFAASIYMRGIDLVNIPTTLLGMVDAGIGGKTGVNFGNAKNMIGTFYQPSLILVDTSFLDSLPKEEVRRGIAEVIKYGVVLDKELYDFLSLNHSSVLEKDDEVMEKLIGSSIKDKLSVVSEDERETKGIRIVLNFGHTVGHAIEAASKFTIPHGLAISVGMVCEAKIAEEMGYAEEGVVEDVLWLLQLFGLPYSIEALGEIPVEDALKALGKDKKRRGDTVLMPFPTRIGSWKAVRVPLETLWGFTKQCLGGN
>gi|503502353|ref|WP_013737014.1|_Metallosphaera_cuprina
MIDFSEKICCSEVRVKIGREVLGELDSLQGKKGIVHPRTLRTQLKADLDIEIEDGERGKDISVAMRIVDELLSSGFTRGDYLIAMGGGTVLDVTGFSASIFMRGLNLINVPTTLLGMVDAAIGGKNGVNYRLAKNMIGTFYQPFMIVEDLSFLDTLPVEEFRRGMAEVIKYALVLDKELYDFLSLNHDSIMKRNQDVLEKVIYSSVKDKLFVVSEDERETKGVRIVLNFGHTIGHAIEAGSDFKVPHGLAISVGMVCEAKIAEEMGYAEEGVVEDVLWLLQLYGLPISMDQLNAKVEVERALKSMLMDKKRRGEETLMPFPTRIGNWRSVSVPNDTLVSFSKQCLGGN
>gi|500928777|ref|WP_012021802.1|_Metallosphaera_sedula
MIEFREKVCCSDVSVKVGRGALRELESLPGRKCIVHPKSLKPDVKGDLEIAVEDGEKGKDLRNALEIVDKLLEHDFTRGDYLVAVGGGTVLDVAGFSASIFMRGLNLVNVPTTLLGMVDAGIGGKTGVNYGKAKNMIGTFYQPSLILDDLSFLDTLPTEELRRGLAEVVKYALVLDKELYDFLSLNHSSVLNKEESALEKVISSSVRDKLAVVAEDERETKGVRIVLNFGHTIGHAIEAGSDFTVPHGLAISVGMVCEAKIAEEMGYAEEGVVEDVLWLLQLFGLPISLEQLNAKIDVEKALIAMTKDKKRRGEEVLLPFPTRIGNWRGVRVPLETLEGFAKQCLGGN
>EZQ06961.1|_Candidatus_Acidianus_copahuensis
MRNLSENICCSSVNVIIGERIEDFLSSIHGKKIAVIYSKNLRLNPKADLVLPVEDGEETKDINNVLVLVKKLFEAGFDRGDYVIAVGGGTVLDMVGFASSIYMRGLNLVNVPTTLLGMVDAGIGGKNGVNFSGIKNVLGTFYQPSTILADLGFLETLPKEEIRKGLAEVIKYGIVLDKELYDYLSIHENEILSKEPVAMEEIIYKSIKDKLTIVKQDERETKGIRIVLNFGHTVGHAIEAGSGFKIPHGHAISVGMVCESKIAEEMGYSEEGVVEDTIWLLQLYGLPLSVDRLGFPVSKEIAISSIQHDKKIRGSKVMMPFPTRIGEWKAVDVPLDTLMGFVSQCL
>gi|503541938|ref|WP_013776014.1|_Acidianus_hospitalis
MRKISEDICCSKVDVLVNTSYKDFLDSLQGKKAIFYSKNLSIDYNGDLNIPIEDGEKAKDVSNVLDLVKSLYDNGFNRGDYVIAIGGGTVLDLVGFVSSIYMRGLNLINIPTTLLGMVDAAIGGKNGVNFGNAKNILGTFYQPSAIIIDLNFIKTLPEEEIRKGLAEVIKYGLVLDKELYDYLAMNDKKILEKDEGALEEIIYKSIKDKLAVVKEDERETKGIRVVLNFGHTIGHAIEAGSNFTIPHGYAISVGMVCEAKIAEEMGYSEEGVVEDTLWILSLYGLPITPEKLPSKYSKELALASVEKDKKIRNDEILMPFPTRIGDYKVVKVPIQTVKGFASQCL
>gi|583848111|gb|EWG07805.1|_Sulfolobales_archaeon_AZ1
MRSFQEQVCCSQVDVVIGKDYVEELNSINGRKAVVFSKNLKLEGLEADLLIPLDDGEQAKDLSTVLSIAREMFEKGFDRGDYVIAVGGGTVLDVVGFASSIYLRGLKLVNVPTTFLGMVDAGIGGKTGVNFQGIKNVLGTFYQPSKIVIDLKFLRTLPIEELKKGMAEVIKYSLTLDKELYDYLSLNKDRVMAKDEDALEEVVYRSVKDKLGVVKQDEREEKGIRIVLNFGHTIGHAIEAGSDFKVPHGYAISVGMVCEAKIAEEMGYSEEGVVEDVLWLLQLYNLPISVDQLGQNVSVEKALKAIGKDKKVRGGAVMMPFPTRIGDWKRVDVPLETLRGFAEQCLK
>gi|499289066|ref|WP_010980356.1|_Sulfolobus_tokodaii
MRIVNENLCNNEISIVIGKGALSALEELKDKKVALFYSQKIDPSRVKSHLKSFIEIPIIDGEGAKDIQYALKLVKLLFENGFDRGDYVIALGGGTVTDVVGFVASIYMRGINLINIPTTLLGMVDAAIGGKTGVNFENVKNVLGTFYQPTMIISDLNFLETLPLEEIKKGLAEVIKYGLVLDKDLYDYLAMNKEKIFAKDESALEEIIYKSSVDKFSVVKADERETKGIRIVLNFGHTIGHAIEAGSNFTVPHGYAISVGMVCEAKMAEEVGYAEEGVVEDVTWILSQYELPLTVDSLNAKIDVKKAIDAITKDKKVRGGYVMMPFPTRIGDWKRVDVPIETLKGFAEQCLR
>gi|502109222|ref|WP_012711772.1|Sulfolobus_islandicus
MRESLEDICCSKIRVIVGEGSLSKLSEIKDSNTVVIYSRRVDVTDKINKYLPNVYFIPINDGESAKELSNVISIVEKLFERNFDRGDYVIAVGGGTVTDVAGFIASIYLRGLNLVNVPTTFLGMVDAAIGGKNGVNFNNIKNLIGTFYQPSMIISDLEFLETLPIEELKKGLAEVIKYGLTLDKELYDYLSLNKDRVINKDKQVLEEVIFRSTLDKLGIVKEDERETKGIRIVLNFGHTIGHAIEAGSSFNVPHGYAISVGMVCEAKIAEELGYAEEGVVEDVLWLLQLYGLPYDISQIDAPIDIRLALNAINMDKKHRKDAILMPFPTRIGSWKKVEVPLDTIKGFAEQCLKK
>gi|497676413|ref|WP_009990597.1|_Sulfolobus_solfataricus
MREILEDICCSEVRVVVGEGSLSKLSKIKDNNAAVIYSRKISIADKINKYLPNAYFIPINDGESTKELSSVISLVEKLFEKNFDRGDYIIGVGGGTVTDVAGFLASIYLRGLNLINVPTTFLGMVDAAIGGKNGVNFNNIKNLIGTFYQPSMIISDLEFLETLPIEELKKGLAEVIKYGLTLDKELYDYLSLNKEKILNKDKQALEDIIFRSTLDKLSIVKEDERETKGIRIVLNFGHTIGHAIEAGSSFNVPHGYAISVGMVCEAKMAEELGYAEEGVVEDVLWLLQIYGLPYDISQIDAPVDLKLALNAINMDKKHRKDVILIPFPTRIGSWKKVEVPLDTVKGFAEQCLKK
>A._mediterranei_S699(RifG)
MRTTIPVRLAERSYDVLVGPGVRAALPEVVRRLGARRAVVVSARPADWVPGTGVETLLLQARDGEPTKRLSTVEELCGEFARFGLTRSDVVVSCGGGTTTDVVGLAAALYHRGVAVVHLPTSLLAQVDASVGGKTAVNLPAGENLVGAYWQPSAVLCDTDYLTTLPRREVLNGLGEIARCHFIGAPDLRGRSRPEQIAASVTLKAGIVAQDERDTGPRHLLNYGHTLGHALEIATGFALRHGEAVAIGTVFAGRLAGALGRLDQSGVDEHLAVVRHYGLPAALPADVDPAVLVRQMYRDKKAITGLAFVLAGPRGAELVSDVPAPVVTDVLDRMPRDSLENLVGTTEAAAP
>S._lavendulae_(Mtip)
MQQPHHSRVDVELGERSYPVHVGPGVRHLLPGIVASLGAHRAAVVTARPPDLVPDPGVPALIVRARDGERHKTLATVEDLCRKFTTFGITRHDVVVSCGGGSTTDTVGLAAALHHRGVPVVHLPTTLLAQVDASVGGKTAVNLPEGKNLVGAYWQPKAVLCDTTYLQTLPAEEWVNGYGEIARCHFIGAGDLRGLAVHDQVTASLRLKASVVAADERDTGLRHILNYGHTLGHALETATGFGLRHGLGVAIGTVFAGRLAEALGRIGADRAREHTEVVRHYGLPDSLPGNTDITELVALMRHDKKATSGLTFVLDGPSGVELVSGIPEDVVLRTLAAMPRGTA
>S._hygroscopicus_(GdmO)
MTTSTSSPAASSASPARQVVVGLAERSYTVHIGHGVQRLLPQVVAALGARRAVVVTARPAEQTPDPGVPSLVVPARDGEAAKDLAAVTDLCRRFVGFGLTRSDVVVSCGGGTTTDTVGLAAALYHRGTPVVHVPTSLLAQVDASVGGKTAVNLPEGKNLVGAYWQPAAVLCDLEHLKTLPEREWRNGLGEIARCHFIGAPDLDGLPLLDQISASVTLKAGIVAADERDSGLRHLLNYGHTLGHALERATGFALRHGEGVAIGTVFAGRLAGALGRIGPERVAEHHDVVARYGLPTALPPHVSVSELVELMRLDKKATDGLTFVLDSPAGPGLVRGIAEDTVGATLAAMPRAPAW
>A._mirum_DSM_43827_(Amir_3296)
MPSSTHPAPTAATTREVRVELGERAYTVHIGHGVRAALPDVVRALGARRAVVVTARPADQTPDPGVPSLVLPARDGEHDKTLATVAHLCSRFAEFGLTRADVVVSCGGGTTTDAVGLAASLYHRGTPVVHVPTSLLAQVDASVGGKTAVNLPEGKNLVGAYWQPAAVLCDLDLLATLPERELRNGLGEIARCHFIGAPGLDRLPLLDQVAASVALKARVVAADERDSGLRHTLNYGHTLGHALELATGFAVRHGEGVAIGTVFAGRLAGALGRIGPDRVAEHHSVVAGYGLPVALPPGVSDDELLRFMRRDKKSTGGLAFVLDGPRGAELVRDVDEHVVATTLAAMPRA
>A._pretiosum_subsp.auranticum_(Asm47)
MPTTATTREVRVELGERAYTVHIGHGVRAALPDVVRALGARRAVVVTARPPDQTPDPGVPSLVLPARDGEHDKTLATVAHLCSRFAEFGLTRADVVVSCGGGTTTDAVGLAASLYHRGTPVVHVPTSLLAQVDASVGGKTAVNLPEGKNLVGSYWQPAAVLCDLDLLATLPERELRNGLGEIARCHFIGAPGLDRLPLLDQVAASVALKARVVAADERDRGLRHTLNYGHTLGHALELATGFAVRHGEGVAIGTVFAGRLAGALGRIGPDRVAEHHAVVAGYGLPVALPPGVPDDELLRFVRRDKKSTGGLAFVLDGPRGAELVRDVDEHVVAATLAAMPRA
>A._mirum_DSM_43827_(Amir_5253)
MGEPVRIRVAAERPYEVIVGRGLLGDLVELLRGTSKAAIVHTAVLAETADAVLEELRGAGVDAHRVEVPDAEDGKDLRVAGYCWDVFGQIGLGRQDVVVGLGGGAVTDLAGFVASTWMRGVRLINVPTTLLGMVDAAVGGKTGINTDAGKNLVGTFYEPTAVLADLTTLETLPRNELVAGMAEVVKGGFIADPAILDLIEADPAAALDPSGDVLAELVRRKIQVKADVVSSDLRESNLREILNYGHTLGHALERRERYRWRHGAAISVGLVFAAELARLAGRLDDATADRHRSVLTSLGLPVAYDPDALPQLLEGMRSDKKNRSGVLRFVVLDGLAKPGRLEGPDPSLIAAAYSAVAAEPRTGGSILL
>Streptomyces_pristinaespiralis_ATCC_25486_WP_005319844_DHQS
MTDQAVTRIQVGGTAGTDPYEVLVGRQLLGELPGLIGTRAQRVAVLHPEALAETGEALRADLADQGYEAVAIQVPNAEEAKTVEVAAYCWKALGQTGFTRTDVIVGVGGGATTDLAGFVAASWLRGVRWIAVPTTVLGMVDAAVGGKTGINTAEGKNLVGAFHPPAGVLCDLAALDSLPVNDYVSGMAEIIKAGFIADPVILDLVEADPQGARTPAGPHTAELIVRSIQVKADVVSSDLKESGLREILNYGHTLAHAIEKNERYKWRHGAAVSVGMVFAAELGRLAGRLDDATADRHRSVLESVGLPLTYRGDQWPKLLETMKVDKKSRGNLLRFIVLDGLAKPTVLEGPDPAVLLAAYGEVSA
>Streptomyces_purpureus_WP_019884829_DHQS
MTDQEVTRIEVGGTAGTDPYEVLVGRQLLGELPGLIGNRAKRVAVIHPEALAETGEALRQDLADQGYEAVAIQVPNAEEAKTVEVAAYCWKALGQTGFTRTDVIVGVGGGATTDLAGFVAASWLRGVRWIAVPTTVLAMVDAAVGGKTGINTAEGKNLVGAFHPPAGVLCDLAALDSLPVHDYVSGLAEIIKAGFIADPAILDLVEEDPAAARTPAGPHTAELIVRSIRVKAEVVSSDLKESGLREILNYGHTLAHAIEKNERYKWRHGAAVSVGMVFAAELGRLAGRLDDATADRHRTILESVGLPLTYRGDQWPKLLETMKVDKKSRGDLLRFIVLDGLAKPTVLEGPDPAVLVAAYGEVSA
>Streptomyces_sp._ATexAB-D23_WP_026249565_DHQS
MTEQAHTRVQITGSAGTDPYEVLIGRQLLGELPTLIGERAKRVAVLHPEALAETGEAVRQDLAGQGYEAIAIQLPNAEEAKTVEVAAYCWKALGQTGFTRTDVIVGIGGGATTDVAGFVAASWLRGVRWIAVPTTVLGMVDAAVGGKTGINTAEGKNLVGAFHPPAGVLCDLAALDSLPVNDYVSGMAEIIKAGFIADPAILDLIEADPQAARGPEGPHTAELIERSIRVKAEVVSSDLKESGLREILNYGHTLGHAIEKNERYKWRHGAAVSVGMVFAAELGRLAGRLDDATADRHRAILESVGLPLTYRGDQWPKLLENMKVDKKSRGDLLRFIVLDGLGKPTVLEGPDPAVLLAAYGEVSA
>Streptomyces_sp._DvalAA-83_WP_026359219_DHQS
MTEQATTRIQIAGTAGTDPYEVLVGHQLLGELPNLIGDRAKRVAVLHPEALAETGEAVREDLAGQGYEAIAIQLPNAEEAKTAEVAAYCWKALGQTGFTRTDVIVGVGGGATTDVAGFVAATWLRGVRWIAVPTTVLGMVDAAVGGKTGINTAEGKNLVGAFHPPTGVLCDLAALDSLPVHDYVSGMAEIIKAGFIADPVILDLIEADPEAARTPAGPHTAELIERSIRVKAEVVSSDLKESGLREILNYGHTLGHAIEKNERYKWRHGAAVSVGMVFAAELGRLAGRLDDATADRHRAVLESVGLPLTYRGDQWPKLLENMKVDKKSRGDLLRFIVLDGIGRPTVLEGPDPAILLAAYGEVSA
>Streptomyces_mobara7_WP_004942390_DHQS
MTDAPTRIQVAGTAGTAPYEVLIGHRLLDELPALIGTDARRVAVLHPEALAETGEVLRADLADQGYEAIAIQVPNAEEAKTAEVAAYCWKALGQSGFTRTDVIVGVGGGATTDLAGFVAATWLRGVRWIAVPTTVLAMVDAAVGGKTGINTAEGKNLVGAFHPPAGVLCDLAALESLPVNDYVSGLAEVIKAGFIADPTILDLIESDPEGARTPSGPHTAELIERAIRVKTDVVSQDLKESGLREILNYGHTLAHAIEKNERYNWRHGAAVAVGMVFAAELGRIAGRLDDATADRHRAVLESVGLPVTYRGDQWPKLLETMKVDKKTRGDRLRFIVLDGLAKPVVLEAPDPAMLLAAHAEIAA
>Streptomyces_sp._HPH0547_WP_016467710_DHQS
MTTQDPAVTRIAVGGTAGTAPYDVLVGRQLLGELPGLIGEAAQRVAVLHPEALASTGEALREDLAGQGYETIAVQLPNAEEAKTAEVAAYCWKALGQSGFTRTDVIVGVGGGATTDVAGFVAASWLRGVRWIAVPTTVLGMVDAAVGGKTGINTAEGKNLVGAFHPPAGVLCDLAALESLGVHDYVSGLAEIIKAGFIADPAILELIESDPAAARTPQGPHTAELIERSVRVKAEVVSEDLKESGRREILNYGHTLGHAIEKNERYNWRHGAAVSVGMVFAAELGRIAGRLDDATADQHRAVLESVGLPVTYRGDQWPKLLETMKVDKKSRGNRLRFIVLEGLAKPAVLESPDPAMLLAAHAEIAA
>Streptomyces_sp._MspMP-M5_WP_018539828_DHQS
MTEHATRIQVGGTAGTDPYEVLVGRQLLGELPALIGTAAKRVAVLHPEALAATGEALRADLADQGYEAIAVQLPNAEEAKTAEVAAYCWKALGQTGFTRTDVIVGVGGGATTDLAGFVAATWLRGVRWIAVPTTVLGMVDAAVGGKTGINTAEGKNLVGAFHPPAGVLCDLAALDTLPVNEYVSGLAEVIKAGFIADPVILDLIESDPEGAKRPDGPHATELIVRAIRVKAEVVSADLKESGLREILNYGHTLAHAIEKNERYNWRHGAAVSVGMVFAAELGRIAGRLDDATADRHRAVLSAVGLPLTYRGDQWPKLLQTMKVDKKSRGDRLRFIVLDGLAKPAVLESPDPAMLLAAHAEIAA
>WP_018087611_Streptomyces_sp._FxanaC1_DHQS
MTEQATRIQVGGTAGTDPYEVLVGRQLLGELPGLIGDGVKRVAVLHPEALAATGEALREDLASQGYEAIAVQLPNAEESKTAEVAAYCWKALGQSGFTRSDVIVGVGGGATTDLAGFVAATWLRGVRWIAVPTTVLGMVDAAVGGKTGINTAEGKNLVGAFHPPAGVLCDLAALDSLPVHDYVSGLAEVIKAGFIADPAILDLIESDPEAAKRPDGAHTAELIERAIRVKAEVVSADLKESGLREILNYGHTLAHAIEKNERYNWRHGAAVSVGMVFAAELGRIAGRLDDATADRHRSVLESVGLPLTYRGDQWPKLLETMKVDKKSRGDRLRFIVLDGLAKPTVLEGPDPAMLLAAHAEIAA
>Streptomyces_rimosus_WP_003984693__DHQS
MTEQPTRIQVGGTAGTDPYEVLVGRQLLGELPGLIGEKAQRVAVLHPEALAATGEALREDLAGQGYEAIAVQLPNAEEAKTAEVAAYCWKALGQTGFTRTDVIVGVGGGATTDVAGFVAATWLRGVRWIAVPTTVLGMVDAAVGGKTGINTAEGKNLVGAFHPPAGVLCDLAALDSLPVHDYVSGLAEVIKAGFIADPAILELIESDPEGAKRPDGPHTTELIERAIRVKAEVVSADLKESGLREILNYGHTLGHAIEKNERYNWRHGAAVSVGMVFAAELGRIAGRLDDATADRHRAVLASVGLPLTYRGDQWPKLLETMKVDKKSRGDRLRFIVLDGLAKPTVLEGPDPAMLLAAHAEIAA
>Streptomyces_albulus_DHQS_EXU86293_dhqs
MTEQATRIQVGGTAGTDPYEVLVGRQLLGELPGLIGTAAQRVAVLHPEALAATGEALREDLAAQGYEAIAIQLPNAEEAKTAEVAAYCWKALGQTGFTRTDVIVGVGGGATTDLAGFVAATWLRGVRWIAVPTTVLGMVDAAVGGKTGINTAEGKNLVGAFHPPAGVLCDLAALDTLPVHDYVSGLAEVIKAGFIADPAILELIEGDPEGAKRPDGPHTSELIERAIRVKADVVSADLKESGLREILNYGHTLAHAIEKNERYNWRHGAAVSVGMVFAAELGRIAGRLDDATADRHRAVLASVGLPLTYRGDQWPKLLETMRVDKKSRGDRLRFIVLDGLAKPTVLEGPDPAMLLAAHAEIAS
>N._punctiforme_PCC_73102_(Npun_5729)
MTSLINVNLPEQSYEIAIAPSNLDQLGQQMANLKLGKKVLLVSNPTIFKHYGERAITSLKSAGFEVASCTLPPGERYKNLNSIQKLYDVALENRLERSATMVALGGGVIGDMTGFAAATWLRGINVVQVPTTLLAMVDSAIGGKTGVNHPHGKNLIGAFHQPRLVLIDPDVLKTLPMREFRAGMAEVIKYGVIWDAELFAQLEASKRLDQLRYVKPELIDSILTRSCQAKADVVGKDEKEGGLRAILNYGHTIGHAVESLTGYRLVNHGEAVAIGMVAAGQIAVELGMWQKEDTERQNALIQKTGLPTQLPSGVDIEAIIDALQLDKKVKAGKVRFVLPTEIGVVTVTDEVPSDIIRQVLQGM
>A._variabilis_ATCC_29413_(Ava_4386)
MTSVINVNLPTQSYEIAIAPASLDQIGQSLAGLKLGKKVLLVSNPTIFKHFGKVAVDSLEAAGFQVASYCLPAGERYKTLNSIQKLYDIALENRLERSSTMVALGGGVIGDMTGFAAATWLRGINVVQVPTTLLAMVDSAIGGKTGVNHPHGKNLIGAFHQPRFVLIDPQVLKTLPVREFRAGMAEVIKYGVIWDAELFNQLEQSKRLDQLRYIKPELMDAILTRSCQAKADVVGKDEKEGGLRAILNYGHTVGHAVESLTNYRLLKHGEAVGIGMVAAGQIAVNLGLWQQADADRQNALIEKAGLPTKLPAGLDIEGIIEALQLDKKVKDGKVRFVLPTQIGVVTVTDEVTSDHIRQVLQQM
>E._coli_str._K-12_substr._MG1655_(EcDHQS)
MERIVVTLGERSYPITIASGLFNEPASFLPLKSGEQVMLVTNETLAPLYLDKVRGVLEQAGVNVDSVILPDGEQYKSLAVLDTVFTALLQKPHGRDTTLVALGGGVVGDLTGFAAASYQRGVRFIQVPTTLLSQVDSSVGGKTAVNHPLGKNMIGAFYQPASVVVDLDCLKTLPPRELASGLAEVIKYGIILDGAFFNWLEENLDALLRLDGPAMAYCIRRCCELKAEVVAADERETGLRALLNLGHTFGHAIEAEMGYGNWLHGEAVAAGMVMAARTSERLGQFSSAETQRIITLLKRAGLPVNGPREMSAQAYLPHMLRDKKVLAGEMRLILPLAIGKSEVRSGVSHELVLNAIADCQSA
>Candidatus_Contendobacter_odensis_Run_B_J11_CDH47441_DHQS
MQTLYVELGDRRYPLYIGPGLLGQSELLRPHIPGRQVLVVSNTTVAPLYLDRTRAALAGLRHEAVILPDGERYKTLDTLNEVFTALLNHRLDRNCTLIALGGGVIGDMTGFAAACYQRGVHFIQIPTTLLAQVDSSVGGKTAVNHPLGKNMIGAFYQPRCVLADTDTLTTLPDRELSAGLAEVIKYGLIRDLPFLEWLEANLEALLARDPAALSEAIERSCRNKAEIVVADERETGERALLNLGHTFGHAIETGVGYGEWLHGEAIAAGMIMAAELSARLGWLRKAQVERVRALLTRARLPVAPPPALTPDDFLRLMAVDKKVQDGRLRLILLRDLGRGVIADDMDIAPIRETIKATTRRS
>Marinobacterium_rhizophilum_WP_020681978_DHQS
MQNLSVDLGERSYPIYIGEGLLQQKLIGPYIRGRQVCIVTNETVAPLYLSRLEQALDGYQVDSLILPDGEQYKTLEHLNTIFDHLLTKRHNRTTTLIALGGGVVGDMTGFAAACYQRGVNFIQMPTTLLSQVDSSVGGKTGVNHPLGKNMIGAFYQPQCVLIDTSVLGTLPARELSAGLAEVIKYGLIYDSEFFSWLESTMPKLVAGDTECLAKAIYRSCEIKAEVVAQDEKESGIRALLNLGHTFGHAIEANQGYGNWLHGEAVAAGTLMAADLSRRLGWLSDADVARISAIHVAAGLPVLPPATMDEDDFLSLMAVDKKVLDGQLRLILLEAVGKGVVTSDFAPELLRETLSSRLALARQ
>Methylophaga_thiooxydans_WP_008290485_DHQS
MKTLEVSLAERSYPIYIGQNLLSQPELIQKHIKSKEVLIVTNETVAPLYLEQLEAALTNYKHQAVILPDGEEFKNLDVLNQVFDKLLEARFSRQVTLIALGGGVIGDMAGFAAACYQRGVPFIQVPTTLLSQVDSSVGGKTAVNHALGKNMIGAFYQPQCVLADTNTLNTLDDRQLASGIAEVIKYGLINDAEFFEWLEHNMSALKNRVPEALAYAIERSCQDKADIVAKDETEQGVRALLNLGHTFGHAIETGMGYGNWLHGEAIATGMLMAADLSARQGWMQHADVQRIRAIFEEAGLPVIGPAEMTVEQYMALMSVDKKVQAGVIRLILLKGIGQATISDDYDVTMLQETLTQFQA
>Methylophaga_lonarensis_WP_009725480_DHQS
MKTLQVALGKRSYPIYIGQGILENSELYAAHIRGKEVLIVTNETIAPLYLQALENALSDQYRVESVILPDGEQYKTLSVMNRIFDRLLELKFSRQVTLIALGGGVIGDMTGFAAACYQRGVPFIQVPTTLLSQVDSSVGGKTAVNHELGKNMIGAFYQPQCVIADTATLATLEARQLSSGIAEVIKYGLINDAEFFDWLEQHLPALKALDPEALASAIARSCQDKAAIVADDEHERGVRALLNLGHTFGHAIETGTGYGNWLHGEAIAVGMLMAADLSQRLGWLPTETVERIRAILQAAALPVEAPSEMTEQQFMDLMAVDKKVQEGVIRLILLRGIGQAVISDDYEAAQLSATLQAFIR
>Thioalkalivibrio_sulfidophilus_WP_012639562_DHQS
MQTLTVELGDRSYPIHIGRGLLDDPTRFAPRIRGKRVMIVTNETVAPLYLDRLKRTLGDFRVEAVILPDGEEYKTMETLNQVYTALLEARFDRKATLVALGGGVIGDITGFAAASYQRGVDFIQVPTTLLSQVDSSVGGKTGVNHPLGKNMIGAFHQPRCVVIDTDTLDTLPDRELRAGIAEVIKYGLICDRPFFDWLEANMDRLLARDPEALAYAIHRSCHDKAQVVAEDEREGGRRAILNLGHTFGHAIETGMGYGVWLHGEGVATGMVMAARMSRRLGWLDAEDLHRTEALIARAGLPVEPPPEITAERFAELMSVDKKVLDGQLRLVLLRGIGEAVVTADFDPAALDATLNQVGSGN
>Thioalkalivibrio_thiocyanodenitrificans_WP_026186219_DHQS
MQTLTVELGERSYPIHIGRGLLDEPERFAPHIRGRRVMIVTNETVAPLYLDRVRRTLRDFRAETVILPDGEAYKTLDTLNRIYTALLEGRFDRKATLVALGGGVVGDITGFAAASYQRGVDFIQVPTTLLSQVDSSVGGKTGVNHPLGKNMIGAFHQPRCVVIDTDTLDTLPDRELRAGIAEVIKYGLICDRSFFEWLEQHMDGLLARDPDTLAYAIHRSCQDKARVVAEDEREGGRRAILNLGHTFGHAIETGMGYGVWLHGEGVAAGMVMAARMSRRLGWIDAQDLERTERLIRAAGLPGEPPPELPAQRFRELMSVDKKVLDGQLRLVLLRGIGEAVVTGEFDPQALEDTLNEVRSGN
>Pseudomonas_pseudoalcaligenes_AD6_EZH77367_DHQS
MQTLQVELGERSYPIYIGDGLLAQSELLTRHIAGRQVAVVTNEIVAPLYLETLLHALEGFKVASVVLPDGEAFKNWETLQLIFDGLLTARHDRRTTVIALGGGVIGDMAGFAAACYQRGVDFIQVPTTLLSQVDSSVGGKTGINHPLGKNMVGAFYQPKAVLIDTGSLLTLPSRELSAGLAEVIKYGLICDEPFLGWLESNMSALRALDNAALTYAIERSCAAKARVVGADEREAGVRATLNLGHTFGHAIETEQGYGVWLHGEAVAAGTVMALDMSHRLGWLSTQDRDRGVRLLQAAGLPVVPPQDMTPEQFLEHMAVDKKVLDGQLRLVLLKRLGEAVVTSDYPREILDATLRSDYAALAQSSNS
>Pseudomonas_knackmussii_B13_CDF86657_DHQS
MRTLTVDLADRSYPIYIGEGLLDDPHYFAPHIRGKQVAIVTNETIAPLYLERLQKTLSGYAQIAVVLPDGEAYKQWETLQLIFDALLEARHDRKTTLIALGGGVIGDMTGFAAACYQRGVDFIQVPTTLLSQVDSSVGGKTGINHPLGKNMVGAFYQPQAVVIDAASLRTLPPRELSAGLAEVIKYGLICDEPFLAWLEANIEQLLALEPTALSEAIERSCAAKARVVGADERESGVRATLNLGHTFGHAIETHMGYGVWLHGEAVAAGTVMALEMSHRLGWLSVEQRDRGIRLLRRARLPIVPPQEMTVEHFLEHMAVDKKVLDGRLRLVLLQGMGAAVVTAEFPREILEETLRTDYQALADQLGEH
>Pseudomonas_denitrificans_WP_015479237_DHQS
MRTLNVDLADRSYPIYIGEGLLDDPRYFEPHIRGRQVAIVTNETIAPLYLDRLQKTLAGYQVTTVVLPDGEAYKQWETLQLIFDGLLTARHDRKTTLIALGGGVIGDMTGFAAACYQRGVDFIQVPTTLLSQVDSSVGGKTGINHPLGKNMVGAFYQPRAVVIDTTTLRTLPPRELSAGLAEVIKYGFICDEPFLTWLEAHVDDLLALEPSALTEAIERSCAAKARVVGADEKETGVRATLNLGHTFGHAIETHMGYGVWLHGEAVGAGTVMALEMSHRLGWLTNAERDRGIRLLAKAKLPVVPPQEMNAEHFLEHMAVDKKVLDGRLRLVLLQGLGAAVVTAEFPREILEETLRTDYQALVGQAGEH
>Pseudomonas_chlororaphis_WP_023970131_DHQS
MQTLKVDLGERSYPIHIGEGLLDRPELLAPHIAGRQVAIVSNETVAPLYLERLKRSLAQFSVISVVLPDGEAFKNWETLQLIFDGLLTARHDRRTTIIALGGGVIGDMAGFAAACYQRGVDFIQIPTTLLSQVDSSVGGKTGINHPLGKNMVGAFYQPNVVLIDTASLNTLPARELSAGLAEVIKYGLICDEPFLTWLEDNVDRLRALDQQALTYAIERSCAAKAAVVGADERESGVRATLNLGHTFGHAIETHMGYGVWLHGEAVAAGTVMALEMSARLGWISAEERDRGIRLFQRAGLPVIPPEEMTEADFLEHMAIDKKVIDGRLRLVLLRHMGEAVVTDDYPKEVLQATLGADYRALAQLKG
>Coccomyxa_subellipsoidea_C-169_XP_005649993_DHQS
MKTVEVPLGDRSYPIYIGQGLLDQGELLQRHVPGKRVLIVTNETVAPLYLERCRAALTSGGSGLQVEAVILPDGEQYKSLDVLQKVWDKALESRLDRNSTFIALGGGVIGDMTGFAAAAYQRGVHFIQVPTTVMAMVDSSVGGKTGVNHPLGKNMIGAFYQPKVVLVDVDTLNSLPDRELASGISEIIKYGLIRDPALFEWLEANMERLLARDAEAMSYAIERSCINKAEVVSADEREGGVRATLNLGHTFGHAMEASQGYGVWLHGEAVAAGTVMAADMSLRLGWIEPSVASRATDLLKRAKLPTEPPKGMTQDDFRSFMAVDKKVLDGDLRLILLRGPLGNCVFTGNYDPAALDATLDNAVLC
>Brachypodium_distachyon_XP_003578532_DHQS
MAAAASSLLAAASASTSRAAISTRRPRAAPAAASTPSSSRSSCPPLRASSARSRRGRFFIAAAAPTMQPPAVSRVSAVVDVDLGDRSYPIYIGPGLLDEPDLLQRHVIGKRVLVVTNTTVAPLYLEKVTWALTHDNPNVSVESVILPDGEKYKDMDTLMKVFDKAVESRLDRRCTFVALGGGVIGDMCGFAAAAFLRGVNFIQIPTTLMSQVDSSVGGKTGINHPLGKNLIGAFYQPQCVLIDTETLNTLPDRELASGIGEVVKYGLIRDAPFFEWQEKNMAALLAREPSALTYAIKRSCENKAEVVAQDEKESGLRATLNLGHTFGHAIETGLGYGEWLHGEAVAAGTVMAADMSYRLGWIDEPLKRRIFDILEQAKLPVAPPKGMTVEKFKKIMAVDKKVADGLLRLILLKGPLGGCVFTGDYDRKALDETLRAFCDN
>Zea_mays_ACF88111_DHQS
MDTLMKVFDKAVESRFDRRCTFVALGGGVIGDMCGFAAAAFLRGVNFIQIPTTLMAQVDSSVGGKTGINHPLGKNLIGAFYQPQCVLIDTNTLNTLPDRELASGIAEVVKYGLIRDAPFFEWQEKNMPKLLAREPNALAYAIKRSCENKAEVVAQDEKESGLRATLNLGHTFGHAIETGTGYGAWLHGEAVAAGTVMATDMSHRLGWIDDSIRKRVVDILKQAKLPIAPPETMTVEKFKNIMAVDKKVADGLLRLILLKGPLGCCVFTGDYEGNALDETLHAFCDN
>Setaria_italica_XP_004957492_DHQS
MAASASSLLAAAVSSSCAAISSRLPRGAPAAASVPSPSRQSCSSLRASLARRQQSRFVASVAPTMQPPAESRVSTVVDVDLGDRSYPIYIGAGLLDEPDLLQRHVHGKRVLVVTNTTVAPLYLEKVSWALTHNNPNVSVESVILPDGEKYKDMDTMMKVFDKAIESRLDRRCTFVALGGGVIGDMCGFAAAAFLRGVNFIQIPTTLMAQVDSSVGGKTGINHPLGKNLIGAFYQPQCVLIDTDTLNTLPDRELASGIAEVVKYGLIRDAPFFEWQEQNMSALLAREPSALVYAIKRSCENKAEVVAQDEKESGLRATLNLGHTFGHAIETGTGYGAWLHGEAVAAGTVMAADMSHRLGWIDESIKKRTVDILAQAKLPITPPETMTVEKFKSIMAVDKKVADGLLRLILLKGPLGSCVFTGEYDRKALDETLHAFCNN
>Oryza_brachyantha_XP_006661484_DHQS
MAAPSHPPTPAPSQPSKLSIQRHVHGKRVLVVTNTTVAPLYLEKVTWALTHDNPNVSVESVILPDGEKYKDMDTLMKVFDKAVESRLDRRCTFVALGGGVIGDMCGFAAAAFLRGVNFIQIPTTLMAQVDSSVGGKTGINHPLGKNLIGAFYQPQCVLIDTDTLNTLPDRELASGIAEVVKYGLIRDAPFFEWQEKNMSALLAREPSALAYAIKRSCENKAEVVAQDEKESGLRATLNLGHTFGHAIETGIGYGAWLHGEAVAAGTVMAADMSYRLGWIDDSIKKRTIDILDQAKLPITPPEAMTVEKFKSIMAVDKKVADGLLRLILLKGPLGSCVFTGDYDRNALDETLRAFCKS
>Oryza_sativa_Japonica_NP_001063802_DHQS
MAAAASSSLLAAASSSSRAAAVSARRAPSASPAAAASLPSPSRASCAPPLRASAARTLRSRVVASAAPAMQPPPASRVSTVVDVDLGDRSYPIYIGAGLLDEPDLLQRHVHGKRVLVVTNTTVAPLYLEKVTWALTHNNPNVSVESVILPDGEKYKDMGTLMKVFDKAVESRLDRRCTFVALGGGVIGDMCGFAAAAFLRGVNFIQIPTTLMAQVDSSVGGKTGINHPLGKNLIGAFYQPQCVLIDTETLNTLPDRELASGIAEVVKYGLIRDAPFFEWQEKNMPALLAREPSALAYAIKRSCENKAEVVAQDEKESGLRATLNLGHTFGHAIETGTGYGAWLHGEAVAAGTVMAADMSHRLGWIDESIKKRAIDILEKAKLPITPPEAMTVEKFKSIMAVDKKVADGLLRLILLKGPLGSCVFTGDYDRNALDETLRAFCDC
>Picea_sitchensis_ABR18182_DHQS
MEVVDVDLGDRSYPIYIGSSLLDRPDLLQSHVKGRRVLVVTNTTVGPLYLDRVVAALTHGGSNISVESVILPDGEKYKEMGTLMKVFDKAIETRMDRRCTFIALGGGVIGDMCGFAAASFLRGVNFIQIPTTLMSQVDSSVGGKTGINHPLGKNLIGAFFQPQCVLVDTDTLSTLPDRELASGIAEVIKYGLIRDAAFFEWQEKNMQALLTRDPSALAYAIKRSCENKAEVVSLDEKESGLRATLNLGHTFGHAIENGIGYGGWLHGEAVAAGTVMAADMSYRLGWIDDTLPKRIVKLLKQAKIPIAPPEEMTVDKFKSIMAVDKKVADGLLRLILLKGPLGNCVFTGDYDRKTLDDTLRAFCHS
>Solanum_tuberosum_XP_006340763_DHQS
MASSFCPKQALSFTNSAHQSRAIPRDIHVRFPASVSSPSSRCGLKLKATTRLKVLATYATKVMDQSSSKASSQAPTVVEVDLGNRSYPIYIGAGLLDQPDLLQRHIHGKRVLVVTNTTVAPLYLDKTISTLTDGNPNVTVESVILPDGEQFKNMETLMKVFDKAIESRLDRRCTFVALGGGVIGDMCGYAAASYLRGVNFIQIPTTVMAQVDSSVGGKTGINHPLGKNMIGAFYQPQCVLIDTDTLNTLPDRELASGLAEVIKYGLIRDAEFFEWQEQNMPLLLARDPTAFTYAIKRSCENKAEVVSQDEKESGVRATLNLGHTFGHAVETGVGYGQWLHGEAVAAGTVMAVDMSRRLGWIDDSLVQRVQKILEQAKLPTSPPEIMTVEMFKSIMAVDKKVADGKLRLILLNGSLGNCVFTGDYDQKALDETLRAFSKS
>Eutrema_salsugineum_XP_00639797_DHQS
MAANTISLSISSTAAASKNLHSLDSRGLIPPPTICFPFSSSKSIPGELSLSSTSISRSRMRAAGASQLMNEPANEKRSTTPPTIVEVDLGNRSYPIYIGAGLLDQSQLLQRHVHGKRVLVVTNERVAPLYLDKTVDALTRGNPNVSVESVILPDGEKYKDMDTLMKVFDKAIESRLDRRCTFVALGGGVIGDMCGYAAASYLRGVNFIQIPTTVMAQVDSSVGGKTGINHRLGKNMIGAFYQPQCVLVDTNTLNTLPDREMASGLAEVIKYGIIRDAEFFEWQEKNIEALLARDPAALAYAIKRSCENKADVVSQDERESGLRATLNLGHTFGHAIETGFGYGEWLHGEAVAAGTVMAVDMSYRLGWIDESIVERVNNILKRAKLPTTPPESMTVSMFKSIMAVDKKVADGLLRLILLKGPLGNCVFTGDYDRKALDATLLAFSKS
>Arabidopsis_thaliana_NP_56029_DHQS
MAANTISLSNVAASKNLNSFQSRAFIAPPTIFFPVASAKSKPGELSLSSTTLSRSRVRAGASQLMNEPLNDQRSISSPTVVEVDLGDRSYPIYIGAGLLDHSELLQRHVHGKRVLVVTNDRVAPLYLDKTIDALTRGNPNVTVESVILPDGEKYKDMDTLMKVFDKAIESRLDRRCTFVALGGGVIGDMCGYAAASYLRGVNFIQIPTTVMAQVDSSVGGKTGINHRLGKNLIGAFYQPQCVLVDTDTLNTLPDREMASGLAEVIKYGLIRDAEFFEWQEKNIEALLARDPAALAFAIKRSCENKADVVSQDEKESGLRATLNLGHTFGHAIETGFGYGEWLHGEAVAAGTVMAVDMSYRLGWIDESIVKRVNKILVRAKLPTTPPESMTVSMFKSIMAVDKKVADGLLRLILLKGPLGNCVFTGDYDREALDATLRAFSKS
>Capsella_rubella_XP_006280477_DHQS
MAANTISLSISSNVATSKNLNSLHSRRFVAPPTICFPKSNPGLLSFSSTTSRSPVRASASQLMNEPLHDQRSLTSPTVVEVDLGDRSYPIYIGAGLLDQSELLQRHVHGKRVLVVTNERVAPLYLDKTIDALTRGNPDVTVESVILPDGEKYKNMDTLMKVFDKAIESRLDRRCTFVALGGGVIGDMCGYAAASYLRGVNFIQIPTTVMAQVDSSVGGKTGINHCLGKNLIGAFYQPQCVLVDTDTLNTLPDREMASGLAEVIKYGLIRDAEFFEWQENNIEALLARDPAALAFAIKRSCENKADVVSQDEKESGVRATLNLGHTFGHAIETGFGYGEWLHGEAVAAGTVMAVDMSYRLGWIDESIVERVNKILERAKLPTTPPESMTVSMFKSIMAVDKKVADGLLRLILLKGPLGNCVFTGDYDREALDATLRAFSKS
>Citrus_sinensis_KDO171284_DHQS
MDTLMKVFDKAIESRLDRRCTFVALGGGVIGDMCGYAAASYLRGVSFIQIPTTVMAQVDSSVGGKTGINHRLGKNLIGAFYQPQCVLVDTDTLNTLPDRELASGLAEVIKYGLIRDAEFFEWQEQNMHKLMARDPRAFAYAIKRSCENKAEVVSLDEKESGLRATLNLGHTFGHAIETGFGYGQWLHGEAVAAGMVMAVDMSYRLGWIDDSIVKRVHNILQQAKLPTAPPDTMTVEMFKSIMAVDKKVADGLLRLILLKGPLGNCVFTGDYDRKALDDTLYAFCKS
